# Supplementary material for: The monoclinic form of trilithium dichromium(III) tris­(orthophosphate)
Source: Acta Crystallogr Sect E Struct Rep Online. 2013 Sep 28;69(Pt 10):i72. doi: 10.1107/S1600536813026433 (PMC3790339; doi:10.1107/S1600536813026433)
Supplement: Supplementary file 1 [file e-69-00i72-sup1.cif]

##############################################################################
#                                                                            #
# This CIF contains the data in a paper accepted for publication in          #
# Acta Crystallographica Section E. It conforms to the requirements of       #
# Notes for Authors for Acta Crystallographica Section E, and has been       #
# peer reviewed under the auspices of the IUCr Commission on Journals.       #
#                                                                            #
# Full details of the Crystallographic Information File format               #
# are given in the paper "The Crystallographic Information File (CIF):       #
# a New Standard Archive File for Crystallography" by S. R. Hall, F. H.      #
# Allen and I. D. Brown [Acta Cryst. (1991), A47, 655-685].                  #
#                                                                            #
# The current version of the core CIF dictionary is obtainable from          #
# ftp://ftp.iucr.org/pub/cif_core.dic.                                       #
#                                                                            #
# Software is freely available for graphical display of the structure(s)     #
# in this CIF. For information consult the CIF software page                 #
# http://www.iucr.org/resources/cif/software.                                #
#                                                                            #
# This file may be used for bona fide research purposes within the           #
# scientific community so long as proper attribution is given to the journal # 
# article from which it was obtained.                                        #
#                                                                            #
##############################################################################
data_I
_database_code_depnum_ccdc_archive 'CCDC 962970'
_audit_creation_method     'WinGX routine CIF_UPDATE'
_chemical_name_systematic
;
Trilithium dichromium(III) tris(orthophosphate)
;
_chemical_formula_sum     'Li3 Cr2 P3 O12'
_chemical_formula_iupac     'Li3 Cr2 (P O4)3'
_chemical_formula_weight     409.73
_chemical_melting_point     ?
_symmetry_space_group_name_hall     '-P 2ybc'
_space_group_crystal_system     monoclinic
_space_group_name_H-M_alt     'P 21/c'
_space_group_name_Hall     '-P 2ybc'
loop_
    _symmetry_equiv_pos_as_xyz
    'x, y, z'
    '-x, y+1/2, -z+1/2'
    '-x, -y, -z'
    'x, -y-1/2, z-1/2'
_cell_length_a     8.4625(4)
_cell_length_b     8.5560(3)
_cell_length_c     14.5344(5)
_cell_angle_alpha     90
_cell_angle_beta     125.186(2)
_cell_angle_gamma     90
_cell_volume     860.08(6)
_cell_formula_units_Z     4
_cell_measurement_reflns_used     8071
_cell_measurement_theta_min     3.39
_cell_measurement_theta_max     27.645
_cell_measurement_temperature     290.0(10)
_cell_special_details     ?
_exptl_crystal_description     block
_exptl_crystal_colour     green
_exptl_crystal_size_max     0.36
_exptl_crystal_size_mid     0.12
_exptl_crystal_size_min     0.10
_exptl_crystal_density_diffrn     3.164
_exptl_crystal_F_000     792
_exptl_absorpt_coefficient_mu     3.156
_exptl_absorpt_correction_type     multi-scan
_exptl_absorpt_process_details     '(<i>ABSCOR</i>; Higashi, 1995)'
_exptl_absorpt_correction_T_min     0.6879
_exptl_absorpt_correction_T_max     1.000
_exptl_special_details     ?
_diffrn_ambient_temperature     290.0(10)
_diffrn_radiation_type     MoK\a
_diffrn_radiation_wavelength     0.71073
_diffrn_radiation_source     'Sealed X-ray tube'
_diffrn_radiation_monochromator     graphite
_diffrn_measurement_device_type     'Rigaku R-AXIS RAPID S'
_diffrn_measurement_method     \w
_diffrn_reflns_number     8163
_diffrn_reflns_av_R_equivalents     0.0205
_diffrn_reflns_theta_min     3.386
_diffrn_reflns_theta_max     27.495
_diffrn_reflns_theta_full     25.242
_diffrn_measured_fraction_theta_max     0.998
_diffrn_measured_fraction_theta_full     0.997
_diffrn_reflns_limit_h_min     -10
_diffrn_reflns_limit_h_max     10
_diffrn_reflns_limit_k_min     -11
_diffrn_reflns_limit_k_max     10
_diffrn_reflns_limit_l_min     -18
_diffrn_reflns_limit_l_max     18
_refine_special_details     ?
_reflns_number_total     1962
_reflns_number_gt     1887
_reflns_threshold_expression     I>2\s(I)
_refine_ls_structure_factor_coef     Fsqd
_refine_ls_matrix_type     full
_refine_ls_R_factor_all     0.027
_refine_ls_R_factor_gt     0.0257
_refine_ls_wR_factor_ref     0.0679
_refine_ls_goodness_of_fit_ref     1.138
_refine_ls_restrained_S_all     1.137
_refine_ls_number_reflns     1962
_refine_ls_number_parameters     184
_refine_ls_number_restraints     1
_refine_ls_hydrogen_treatment     ?
_refine_ls_weighting_scheme     calc
_refine_ls_weighting_details
;
 w=1/[\s^2^(Fo^2^)+(0.0319P)^2^+1.8772P]
 where P=(Fo^2^+2Fc^2^)/3
;
_atom_sites_solution_primary     direct
_atom_sites_solution_secondary     difmap
_refine_ls_shift/su_max     0
_refine_ls_shift/su_mean     0
_refine_diff_density_max     0.707
_refine_diff_density_min     -0.708
_refine_ls_extinction_method     none
loop_
    _atom_type_symbol
    _atom_type_description
    _atom_type_scat_dispersion_real
    _atom_type_scat_dispersion_imag
    _atom_type_scat_source
    Li Li -0.0003 0.0001 'International Tables Vol C Tables 4.2.6.8 and 6.1.1.4'
    Cr Cr 0.3209 0.6236 'International Tables Vol C Tables 4.2.6.8 and 6.1.1.4'
    P P 0.1023 0.0942 'International Tables Vol C Tables 4.2.6.8 and 6.1.1.4'
    O O 0.0106 0.006 'International Tables Vol C Tables 4.2.6.8 and 6.1.1.4'
_computing_data_collection     'RAPID-AUTO (Rigaku, 2006)'
_computing_cell_refinement     'RAPID-AUTO (Rigaku, 2006)'
_computing_data_reduction     'RAPID-AUTO (Rigaku, 2006)'
_computing_structure_solution     'SHELXS97 (Sheldrick, 2008)'
_computing_structure_refinement     'SHELXL97 (Sheldrick, 2008)'
_computing_molecular_graphics     'DIAMOND (Brandenburg, 1999)'
_computing_publication_material
                            'WinGX (Farrugia, 2012) and publCIF (Westrip, 2010)'
loop_
    _atom_site_type_symbol
    _atom_site_label
    _atom_site_fract_x
    _atom_site_fract_y
    _atom_site_fract_z
    _atom_site_U_iso_or_equiv
    _atom_site_adp_type
    _atom_site_calc_flag
    _atom_site_occupancy
    _atom_site_disorder_assembly
    _atom_site_disorder_group
    Li Li1 0.4750(10) 0.2119(8) 0.1752(6) 0.022(2) Uiso d 0.71(2) . .
    Li Li2 0.104(2) 0.208(2) 0.3364(14) 0.022(6) Uiso d 0.30(2) . .
    Li Li3 0.1164(11) 0.5885(9) 0.1920(7) 0.017(3) Uiso d 0.59(2) . .
    Li Li4 0.1935(14) 0.1892(12) 0.2627(8) 0.036(3) Uiso d 0.64(3) . .
    Li Li5 0.672(3) 0.227(2) 0.2586(15) 0.019(6) Uiso d 0.27(2) . .
    Li Li6 0.273(3) 0.059(3) 0.1835(19) 0.072(8) Uiso d 0.48(3) . .
    Cr Cr1 0.36305(5) 0.53352(4) 0.11142(3) 0.00608(11) Uani d 1 . .
    Cr Cr2 0.13604(5) 0.53218(5) 0.38801(3) 0.00787(11) Uani d 1 . .
    P P1 0.46068(8) 0.39077(7) 0.35382(5) 0.00707(13) Uani d 1 . .
    P P2 0.75261(8) 0.38724(7) 0.14717(5) 0.00693(13) Uani d 1 . .
    P P3 0.04107(8) 0.25059(7) 0.00513(5) 0.00717(13) Uani d 1 . .
    O O1 0.6057(2) 0.4162(2) 0.17588(15) 0.0129(4) Uani d 1 . .
    O O2 0.2909(3) 0.3809(2) 0.36484(16) 0.0138(4) Uani d 1 . .
    O O3 0.5955(3) 0.0119(2) 0.23933(16) 0.0181(4) Uani d 1 . .
    O O4 0.0766(3) 0.0017(2) 0.27885(15) 0.0124(3) Uani d 1 . .
    O O5 0.6674(3) 0.4170(2) 0.02547(15) 0.0135(4) Uani d 1 . .
    O O6 0.3515(3) 0.5558(2) 0.54233(16) 0.0197(4) Uani d 1 . .
    O O7 0.1224(3) 0.6330(2) 0.06579(16) 0.0135(4) Uani d 1 . .
    O O8 0.0340(2) 0.1757(2) 0.09856(15) 0.0135(4) Uani d 1 . .
    O O9 0.2391(2) 0.3295(2) 0.06304(17) 0.0166(4) Uani d 1 . .
    O O10 0.0217(3) 0.3652(2) 0.41922(16) 0.0156(4) Uani d 1 . .
    O O11 0.4784(2) 0.2282(2) 0.31441(14) 0.0106(3) Uani d 1 . .
    O O12 0.1852(3) 0.7155(2) 0.32091(15) 0.0140(4) Uani d 1 . .
loop_
    _atom_site_aniso_label
    _atom_site_aniso_U_11
    _atom_site_aniso_U_22
    _atom_site_aniso_U_33
    _atom_site_aniso_U_12
    _atom_site_aniso_U_13
    _atom_site_aniso_U_23
    Cr1 0.00427(18) 0.00702(19) 0.00645(19) 0.00016(12) 0.00280(15) 0.00019(13)
    Cr2 0.00503(18) 0.0106(2) 0.00828(19) -0.00115(13) 0.00402(15) -0.00151(14)
    P1 0.0064(3) 0.0078(3) 0.0061(3) 0.0019(2) 0.0030(2) 0.0007(2)
    P2 0.0054(3) 0.0085(3) 0.0063(3) 0.0014(2) 0.0031(2) 0.0000(2)
    P3 0.0053(3) 0.0063(3) 0.0100(3) -0.0001(2) 0.0045(2) -0.0001(2)
    O1 0.0089(8) 0.0216(9) 0.0095(8) 0.0060(7) 0.0060(7) 0.0022(7)
    O2 0.0112(8) 0.0133(8) 0.0197(9) -0.0001(7) 0.0106(7) -0.0023(7)
    O3 0.0348(11) 0.0105(8) 0.0154(9) -0.0066(8) 0.0182(9) -0.0043(7)
    O4 0.0105(8) 0.0128(8) 0.0095(8) 0.0013(7) 0.0033(7) 0.0010(7)
    O5 0.0140(8) 0.0171(9) 0.0089(8) 0.0027(7) 0.0062(7) 0.0018(7)
    O6 0.0117(9) 0.0235(10) 0.0146(9) -0.0025(8) 0.0023(8) -0.0065(8)
    O7 0.0117(8) 0.0122(8) 0.0186(9) 0.0053(7) 0.0099(7) 0.0053(7)
    O8 0.0100(8) 0.0180(9) 0.0108(8) -0.0009(7) 0.0050(7) 0.0038(7)
    O9 0.0076(8) 0.0083(8) 0.0302(11) -0.0018(7) 0.0087(8) -0.0017(8)
    O10 0.0115(8) 0.0191(9) 0.0157(9) -0.0037(7) 0.0075(7) 0.0043(7)
    O11 0.0125(8) 0.0081(8) 0.0086(8) 0.0038(6) 0.0045(7) 0.0002(6)
    O12 0.0216(9) 0.0100(8) 0.0151(8) -0.0057(7) 0.0133(8) -0.0041(7)
_geom_special_details
;
All e.s.d.'s (except the e.s.d. in the dihedral angle between two l.s. planes)
are estimated using the full covariance matrix. The cell e.s.d.'s are taken
into account individually in the estimation of e.s.d.'s in distances, angles
and torsion angles; correlations between e.s.d.'s in cell parameters are only
used when they are defined by crystal symmetry. An approximate (isotropic)
treatment of cell e.s.d.'s is used for estimating e.s.d.'s involving l.s.
planes.
;
loop_
    _geom_bond_atom_site_label_1
    _geom_bond_atom_site_label_2
    _geom_bond_site_symmetry_2
    _geom_bond_distance
    _geom_bond_publ_flag
    Li1 O3 . 1.934(7) ?
    Li1 O9 . 1.977(7) ?
    Li1 O11 . 2.011(7) ?
    Li1 O1 . 2.066(7) ?
    Li2 O4 . 1.908(17) ?
    Li2 O2 . 2.028(17) ?
    Li2 O10 . 2.170(17) ?
    Li2 O12 2_545 2.184(17) ?
    Li3 O7 . 1.902(8) ?
    Li3 O12 . 1.943(8) ?
    Li3 O4 2 2.049(8) ?
    Li3 O3 2_655 2.137(8) ?
    Li4 O8 . 1.953(10) ?
    Li4 O4 . 1.969(10) ?
    Li4 O2 . 2.040(10) ?
    Li4 O11 . 2.098(10) ?
    Li5 O1 . 1.900(18) ?
    Li5 O3 . 1.916(18) ?
    Li5 O12 2_645 2.103(18) ?
    Li5 O11 . 2.206(18) ?
    Li5 O7 2_645 2.252(18) ?
    Li6 O8 . 1.93(2) ?
    Li6 O1 2_645 2.08(2) ?
    Li6 O11 . 2.22(2) ?
    Li6 O3 . 2.39(2) ?
    Cr1 O5 3_665 1.9007(18) ?
    Cr1 O7 . 1.9380(17) ?
    Cr1 O9 . 1.9471(18) ?
    Cr1 O1 . 1.9709(17) ?
    Cr1 O3 2_655 1.9965(18) ?
    Cr1 O11 2_655 2.0172(17) ?
    Cr2 O6 . 1.9192(19) ?
    Cr2 O10 . 1.9208(18) ?
    Cr2 O8 2 1.9847(18) ?
    Cr2 O2 . 2.0041(18) ?
    Cr2 O12 . 2.0129(18) ?
    Cr2 O4 2 2.0392(18) ?
    P1 O6 3_666 1.4994(19) ?
    P1 O2 . 1.5368(18) ?
    P1 O11 . 1.5443(17) ?
    P1 O3 2_655 1.5463(19) ?
    P2 O5 . 1.4979(18) ?
    P2 O12 2_645 1.5394(18) ?
    P2 O1 . 1.5424(17) ?
    P2 O4 2_655 1.5532(18) ?
    P3 O7 3_565 1.5248(18) ?
    P3 O10 4_565 1.5268(19) ?
    P3 O9 . 1.5319(18) ?
    P3 O8 . 1.5337(18) ?
loop_
    _geom_angle_atom_site_label_1
    _geom_angle_atom_site_label_2
    _geom_angle_atom_site_label_3
    _geom_angle_site_symmetry_1
    _geom_angle_site_symmetry_3
    _geom_angle
    _geom_angle_publ_flag
    O5 Cr1 O7 3_665 . 93.57(8) ?
    O5 Cr1 O9 3_665 . 95.83(9) ?
    O7 Cr1 O9 . . 91.63(8) ?
    O5 Cr1 O1 3_665 . 94.97(8) ?
    O7 Cr1 O1 . . 171.08(8) ?
    O9 Cr1 O1 . . 84.97(8) ?
    O5 Cr1 O3 3_665 2_655 172.27(8) ?
    O7 Cr1 O3 . 2_655 84.53(8) ?
    O9 Cr1 O3 . 2_655 91.72(9) ?
    O1 Cr1 O3 . 2_655 87.34(8) ?
    O5 Cr1 O11 3_665 2_655 91.32(8) ?
    O7 Cr1 O11 . 2_655 93.70(8) ?
    O9 Cr1 O11 . 2_655 170.80(8) ?
    O1 Cr1 O11 . 2_655 88.66(8) ?
    O3 Cr1 O11 2_655 2_655 81.34(8) ?
    O6 Cr2 O10 . . 94.07(9) ?
    O6 Cr2 O8 . 2 94.27(8) ?
    O10 Cr2 O8 . 2 86.83(8) ?
    O6 Cr2 O2 . . 89.50(8) ?
    O10 Cr2 O2 . . 91.50(8) ?
    O8 Cr2 O2 2 . 175.97(8) ?
    O6 Cr2 O12 . . 99.31(8) ?
    O10 Cr2 O12 . . 165.23(8) ?
    O8 Cr2 O12 2 . 85.96(8) ?
    O2 Cr2 O12 . . 94.84(8) ?
    O6 Cr2 O4 . 2 175.15(8) ?
    O10 Cr2 O4 . 2 88.07(8) ?
    O8 Cr2 O4 2 2 90.18(7) ?
    O2 Cr2 O4 . 2 86.09(8) ?
    O12 Cr2 O4 . 2 79.09(8) ?
    O6 P1 O2 3_666 . 115.09(11) ?
    O6 P1 O11 3_666 . 112.02(11) ?
    O2 P1 O11 . . 106.60(10) ?
    O6 P1 O3 3_666 2_655 106.84(12) ?
    O2 P1 O3 . 2_655 107.11(11) ?
    O11 P1 O3 . 2_655 108.98(10) ?
    O5 P2 O12 . 2_645 111.51(10) ?
    O5 P2 O1 . . 112.18(10) ?
    O12 P2 O1 2_645 . 105.13(10) ?
    O5 P2 O4 . 2_655 109.45(11) ?
    O12 P2 O4 2_645 2_655 111.89(10) ?
    O1 P2 O4 . 2_655 106.55(10) ?
    O7 P3 O10 3_565 4_565 104.06(10) ?
    O7 P3 O9 3_565 . 111.22(10) ?
    O10 P3 O9 4_565 . 107.65(11) ?
    O7 P3 O8 3_565 . 112.88(10) ?
    O10 P3 O8 4_565 . 114.36(11) ?
    O9 P3 O8 . . 106.63(11) ?
data_New_Global_Publ_Block
_journal_date_recd_electronic     2013-09-17
_journal_date_accepted     2013-09-24
_journal_name_full     'Acta Crystallographica, Section E'
_journal_year     2013
_journal_volume     69
_journal_issue     10
_journal_page_first     i72
_journal_page_last     i72
_journal_paper_category     QI
_journal_paper_doi     10.1107/S1600536813026433
_journal_coeditor_code     WM2772
_publ_contact_author_name     'Professor Hoseop Yun'
_publ_contact_author_address
;
Division of Energy Systems Research and Department of Chemistry
Ajou University
Suwon 443-749
Republic of Korea
;
_publ_contact_author_email     hsyun@ajou.ac.kr
_publ_contact_author_fax     '82-31-219-1615'
_publ_contact_author_phone     '82-31-219-2605'
_publ_section_title
;
The monoclinic form of trilithium dichromium(III) tris(orthophosphate)
;
loop_
    _publ_author_name
    _publ_author_footnote
    _publ_author_address
    'Sun, Joobin' .
;
Department of Energy Systems Research and Department of Chemistry
Ajou University
Suwon 443-749
Republic of Korea
;
    'Kim, Pilsoo' .
;
Department of Energy Systems Research and Department of Chemistry
Ajou University
Suwon 443-749
Republic of Korea
;
    'Yun, Hoseop' .
;
Department of Energy Systems Research and Department of Chemistry
Ajou University
Suwon 443-749
Republic of Korea
;
