# Supplementary material for: The monoclinic form of trilithium dichromium(III) tris­(orthophosphate)
Source: Acta Crystallogr Sect E Struct Rep Online. 2013 Sep 28;69(Pt 10):i72. doi: 10.1107/S1600536813026433 (PMC3790339; doi:10.1107/S1600536813026433)
Supplement: Supplementary file 2 [file e-69-00i72-Isup2.hkl]

#
# h,k,l, Fc-squared, Fo-squared, sigma(Fo-squared), status flag
#
data_I
_shelx_title '   T-20    JB Sun'
_shelx_refln_list_code          4
_shelx_F_calc_maximum      197.39
_exptl_crystal_F_000       792.00
_reflns_d_resolution_high  0.7697

loop_
 _space_group_symop_operation_xyz
 'x, y, z'
 '-x, y+1/2, -z+1/2'
 '-x, -y, -z'
 'x, -y-1/2, z-1/2'

_cell_length_a     8.4625
_cell_length_b     8.5560
_cell_length_c    14.5344
_cell_angle_alpha  90.000
_cell_angle_beta  125.186
_cell_angle_gamma  90.000

_shelx_F_squared_multiplier     1.000

loop_
 _refln_index_h
 _refln_index_k
 _refln_index_l
 _refln_F_squared_calc
 _refln_F_squared_meas
 _refln_F_squared_sigma
 _refln_observed_status
   2   0   0        785.60        874.24        10.33 o
   3   0   0       1593.63       1811.20        26.14 o
   4   0   0       2689.71       2756.26        35.39 o
   5   0   0          0.71          9.99         4.63 o
   6   0   0        413.06        418.20         8.66 o
   7   0   0        210.74        190.13         9.65 o
   8   0   0       4402.50       4567.50        82.79 o
   1   1   0       2478.87       2669.35        22.05 o
   2   1   0         99.44        128.41         2.17 o
   3   1   0       1105.75       1169.18        14.15 o
   4   1   0        848.93        910.27        13.83 o
   5   1   0      10898.38      11416.11       111.44 o
   6   1   0         69.73         70.43         4.34 o
   7   1   0       4971.76       4943.61        71.72 o
   8   1   0        193.31        202.81         6.70 o
   0   2   0      17188.42      15746.52       207.56 o
   1   2   0       6898.76       7068.24        92.41 o
   2   2   0       3309.40       3281.02        29.80 o
   3   2   0        906.29       1067.68         9.30 o
   4   2   0      27976.64      28473.50       302.56 o
   5   2   0        171.74        189.30         5.36 o
   6   2   0         97.88        105.35         4.50 o
   7   2   0          1.22          2.51         2.22 o
   8   2   0       3353.93       3416.43        44.53 o
   1   3   0      17812.90      17846.34       188.32 o
   2   3   0        169.58        234.66         3.66 o
   3   3   0       4187.02       4391.02        45.13 o
   4   3   0       2382.61       2463.11        21.59 o
   5   3   0       1381.05       1437.84        15.14 o
   6   3   0       2502.01       2436.25        25.95 o
   7   3   0       1277.42       1228.10        19.57 o
   8   3   0        182.92        182.59         7.15 o
   0   4   0       1867.26       1679.59        20.37 o
   1   4   0       1170.83       1120.70         9.66 o
   2   4   0       2299.09       2420.58        20.50 o
   3   4   0         90.07         61.68         2.25 o
   4   4   0       9558.78       9651.46       112.49 o
   5   4   0        204.37        218.74         5.54 o
   6   4   0       1655.83       1683.85        23.01 o
   7   4   0        771.83        751.50        19.96 o
   8   4   0         11.23         18.53         6.05 o
   1   5   0      10154.70      10479.01        97.86 o
   2   5   0       2430.73       2460.24        20.12 o
   3   5   0       1417.78       1304.42        11.86 o
   4   5   0        162.57        171.58         3.35 o
   5   5   0       7560.17       7457.98        72.96 o
   6   5   0          7.20         19.03         1.96 o
   7   5   0        225.52        220.71         8.91 o
   8   5   0        197.07        203.12        17.49 o
   0   6   0        366.61        388.98        22.95 o
   1   6   0       1019.21       1055.01        11.59 o
   2   6   0        458.46        466.45         4.93 o
   3   6   0         97.31        111.07         2.27 o
   4   6   0       1808.99       1725.43        16.93 o
   5   6   0         52.29         69.09         3.04 o
   6   6   0         20.06         28.19         2.43 o
   7   6   0         46.88         40.80         8.50 o
   1   7   0       1870.49       1877.04        17.94 o
   2   7   0        401.63        343.05         5.01 o
   3   7   0       9755.40      10002.67       113.36 o
   4   7   0         13.07         19.43         2.09 o
   5   7   0       1911.79       2009.80        51.33 o
   6   7   0         84.11         85.11         9.77 o
   0   8   0       4447.37       4306.24        68.27 o
   1   8   0        310.98        300.66         7.73 o
   2   8   0       1032.80        998.21        10.42 o
   3   8   0         13.17          8.62         1.39 o
   4   8   0       1557.22       1571.18        18.81 o
   5   8   0        125.28        137.55         9.96 o
   6   8   0        415.90        396.11        15.75 o
   1   9   0       1502.42       1539.16        16.79 o
   2   9   0          5.55          5.48         1.51 o
   3   9   0        348.24        383.56         9.92 o
   4   9   0        548.94        515.47        13.09 o
   5   9   0       3654.20       3599.92        58.77 o
   0  10   0         61.79         65.07         5.15 o
   1  10   0       1193.70       1215.79        13.71 o
   2  10   0        153.97        160.31         4.72 o
   3  10   0        866.86        862.91        17.09 o
   1  11   0       2250.75       2331.68        26.01 o
  -9   1   1       1108.81       1150.59        19.73 o
  -8   1   1        188.46        183.28         6.40 o
  -7   1   1       2295.79       2345.85        29.68 o
  -6   1   1       3342.44       3340.53        31.56 o
  -5   1   1       1467.67       1510.60        14.58 o
  -4   1   1       2218.21       2379.12        21.09 o
  -3   1   1      18981.40      17958.13       192.88 o
  -2   1   1       7171.54       7720.60        73.43 o
  -1   1   1         10.01         29.90         1.28 o
   1   1   1      18016.99      17734.36       175.77 o
   2   1   1       1206.88       1386.35        29.99 o
   3   1   1         60.66         54.92         4.18 o
   4   1   1        289.55        309.98         4.50 o
   5   1   1       7146.54       7389.14        76.08 o
   6   1   1         37.15         39.08         3.57 o
   7   1   1       5034.45       4963.16        59.79 o
   8   1   1        339.39        350.02         9.21 o
  -9   2   1        732.09        696.35        14.59 o
  -8   2   1         98.54        112.43         5.49 o
  -7   2   1        293.09        299.44         6.56 o
  -6   2   1       1136.97       1119.05        13.48 o
  -5   2   1       1048.00       1123.58        11.52 o
  -4   2   1      10385.29      11245.12       131.60 o
  -3   2   1       2373.62       2953.01        25.48 o
  -2   2   1       4728.81       4930.80        41.71 o
  -1   2   1          3.12         13.68         1.80 o
   0   2   1       2161.80       2272.05        27.96 o
   1   2   1      14905.36      15112.25       154.37 o
   2   2   1        857.89        732.08         6.59 o
   3   2   1        106.18        124.67         2.50 o
   4   2   1       2228.97       2151.32        19.75 o
   5   2   1        827.80        845.86        10.55 o
   6   2   1       1160.34       1157.75        15.57 o
   7   2   1         16.09         24.89         4.84 o
   8   2   1         35.31         43.01         4.39 o
  -8   3   1        142.09        162.00         6.63 o
  -7   3   1       3668.52       3666.39        38.58 o
  -6   3   1       1119.01       1115.20        13.67 o
  -5   3   1        175.01        164.58         3.57 o
  -4   3   1          3.40          8.09         2.61 o
  -3   3   1      14016.08      14572.77       154.22 o
  -2   3   1        809.20        741.93         8.11 o
  -1   3   1          5.42         12.90         1.26 o
   0   3   1          5.12         18.19         3.19 o
   1   3   1       6520.16       5783.77        51.15 o
   2   3   1       6859.02       7765.63        70.76 o
   3   3   1       3152.66       3415.16        32.34 o
   4   3   1        568.92        577.36         6.07 o
   5   3   1       4499.00       4526.93        41.65 o
   6   3   1         56.95         61.25         4.23 o
   7   3   1         78.43         76.26         4.22 o
   8   3   1        871.94        840.79        19.00 o
  -8   4   1       2990.67       3032.22        60.76 o
  -7   4   1        133.13        144.57         6.09 o
  -6   4   1        513.76        440.12         7.46 o
  -5   4   1        323.92        280.59         4.20 o
  -4   4   1       2772.49       2650.41        28.30 o
  -3   4   1       1415.41       1386.06        13.83 o
  -2   4   1       3640.43       3700.47        34.94 o
  -1   4   1        211.16        227.06         2.77 o
   0   4   1         17.59         78.82         3.92 o
   1   4   1       2740.26       2858.88        38.51 o
   2   4   1       8694.56       8631.71        71.89 o
   3   4   1         90.21        118.28         2.80 o
   4   4   1       2942.76       2873.45        30.67 o
   5   4   1         40.09         29.71         1.86 o
   6   4   1       1216.75       1227.80        29.11 o
   7   4   1          3.44          7.62         4.39 o
   8   4   1         26.92         25.44         6.80 o
  -8   5   1         40.76         83.39        21.13 o
  -7   5   1       4453.90       4254.08        64.57 o
  -6   5   1       1829.59       1750.85        25.76 o
  -5   5   1       1512.25       1455.17        16.62 o
  -4   5   1          4.86          5.41         1.75 o
  -3   5   1         24.61         50.39         3.43 o
  -2   5   1         90.44         98.33         5.17 o
  -1   5   1         15.47         18.80         1.51 o
   0   5   1         95.24         99.70         2.49 o
   1   5   1      10057.95      10187.24       103.79 o
   2   5   1       1893.26       1967.54        26.77 o
   3   5   1       2042.66       1988.35        18.38 o
   4   5   1        613.61        530.11         6.60 o
   5   5   1       1577.37       1581.14        16.28 o
   6   5   1        641.62        623.61        13.99 o
   7   5   1        571.54        569.73        15.55 o
  -7   6   1          6.70          9.66         3.50 o
  -6   6   1       2429.51       2400.82        29.70 o
  -5   6   1        414.32        363.80         8.66 o
  -4   6   1        738.99        790.91         8.56 o
  -3   6   1        327.00        326.63         7.48 o
  -2   6   1       3370.22       3334.46        28.01 o
  -1   6   1        448.67        469.88         5.59 o
   0   6   1      20742.38      20834.53       260.35 o
   1   6   1       5324.43       5269.42        54.10 o
   2   6   1       4956.72       4895.41        43.89 o
   3   6   1        332.66        345.25         6.10 o
   4   6   1        302.09        281.89         4.52 o
   5   6   1        464.46        446.99         8.84 o
   6   6   1       3869.55       3825.19        60.63 o
   7   6   1          7.25         25.16         9.72 o
  -7   7   1        102.35         91.85        10.54 o
  -6   7   1        239.31        256.68         8.41 o
  -5   7   1         27.02         45.91         2.86 o
  -4   7   1        221.28        211.19         3.16 o
  -3   7   1         62.68         83.72         2.49 o
  -2   7   1       2091.80       1904.16        18.42 o
  -1   7   1        118.48        116.82         2.76 o
   0   7   1          7.17         11.63         2.02 o
   1   7   1         54.17         60.45         3.01 o
   2   7   1        159.00        136.90         2.33 o
   3   7   1        780.63        791.99        11.51 o
   4   7   1         10.94         15.58         1.39 o
   5   7   1         32.62         51.02         7.17 o
   6   7   1          2.48          3.49         6.86 o
  -6   8   1       2279.44       2300.58        38.90 o
  -5   8   1        227.20        249.01         8.63 o
  -4   8   1       3070.38       3061.52        56.44 o
  -3   8   1          2.94         11.13         2.71 o
  -2   8   1        911.30        906.73        10.07 o
  -1   8   1          6.61          9.94         1.79 o
   0   8   1       4438.05       4430.86        44.60 o
   1   8   1       1224.53       1189.02        12.00 o
   2   8   1       1441.45       1502.66        18.53 o
   3   8   1        246.15        231.29         7.72 o
   4   8   1        213.61        209.37         9.88 o
   5   8   1        110.87        118.57         8.38 o
  -5   9   1         45.30         59.68         8.59 o
  -4   9   1        269.74        260.60         9.63 o
  -3   9   1        358.33        331.76         6.82 o
  -2   9   1        385.94        431.96         6.30 o
  -1   9   1        124.38        127.89         3.52 o
   0   9   1          2.48          6.05         1.83 o
   1   9   1       1271.54       1360.23        16.22 o
   2   9   1         30.16         33.93         2.67 o
   3   9   1        177.33        158.60         7.91 o
   4   9   1        122.68        104.38         6.96 o
  -4  10   1       2933.03       2968.41        58.41 o
  -3  10   1         14.64         12.96         5.42 o
  -2  10   1       1391.81       1466.72        24.48 o
  -1  10   1        474.97        458.42         7.35 o
   0  10   1        831.99        877.40        11.76 o
   1  10   1         99.31        114.63         4.14 o
   2  10   1       1180.01       1187.41        20.68 o
   3  10   1        278.46        320.53        11.70 o
  -1  11   1         39.09         51.72         4.31 o
   0  11   1          6.95         10.56         3.32 o
  -9   0   2        105.85        115.13        10.48 o
  -8   0   2        296.47        330.36        11.66 o
  -7   0   2        184.74        209.82        11.29 o
  -6   0   2      23518.80      24996.69       378.83 o
  -5   0   2       3194.76       3196.35        42.53 o
  -4   0   2       4872.06       5378.47        67.94 o
  -3   0   2      12119.94      13606.34       223.94 o
  -2   0   2      11336.85      11814.72       186.10 o
   0   0   2       1321.30       1258.32        17.00 o
   1   0   2      29361.09      25359.96       361.63 o
   2   0   2       8125.53       7190.84        88.92 o
   3   0   2       4965.62       5588.03        69.54 o
   4   0   2       5452.46       5531.54        71.74 o
   5   0   2       3397.14       3565.03        59.15 o
   6   0   2       4256.79       4176.49        92.44 o
   7   0   2          2.66          4.60         4.71 o
   8   0   2        660.02        630.06        16.54 o
  -9   1   2        374.54        374.71         9.75 o
  -8   1   2        558.80        546.96         8.57 o
  -7   1   2        141.86        145.10         4.46 o
  -6   1   2       7371.56       7585.89        74.54 o
  -5   1   2        243.66        247.45         7.62 o
  -4   1   2        104.85         94.13         3.19 o
  -3   1   2         27.64         23.49         1.77 o
  -2   1   2      15535.59      15953.60       235.24 o
  -1   1   2       2394.60       2386.68        42.22 o
   0   1   2         31.60         30.23         1.60 o
   1   1   2       6861.53       7032.62        59.62 o
   2   1   2        575.54        595.87         8.85 o
   3   1   2         33.09         38.98         3.04 o
   4   1   2       1373.88       1392.20        14.63 o
   5   1   2       4461.59       4539.31        54.19 o
   6   1   2        491.20        501.60         9.11 o
   7   1   2        129.44        140.26         7.28 o
   8   1   2       1664.33       1689.54        24.42 o
  -9   2   2        156.08        169.96         6.38 o
  -8   2   2        469.91        491.92         8.99 o
  -7   2   2         53.20         61.72         3.97 o
  -6   2   2      14104.91      14462.00       147.31 o
  -5   2   2       2142.07       2143.39        21.75 o
  -4   2   2        147.42        185.53         4.08 o
  -3   2   2       3056.24       3180.19        30.15 o
  -2   2   2      38961.73      35756.71       469.12 o
  -1   2   2       7759.67       8239.57       120.67 o
   0   2   2       1205.47       1210.96        33.41 o
   1   2   2       3450.52       3665.17        45.07 o
   2   2   2       3914.21       3632.19        52.09 o
   3   2   2        546.33        572.30         7.32 o
   4   2   2       1724.40       1690.78        17.55 o
   5   2   2         55.44         53.00         3.21 o
   6   2   2        564.33        605.94        10.19 o
   7   2   2         40.01         37.25         4.33 o
   8   2   2       2249.17       2128.02        47.26 o
  -9   3   2        172.34        157.82         6.21 o
  -8   3   2       1119.89       1104.21        14.60 o
  -7   3   2       4815.78       4795.67        52.10 o
  -6   3   2        153.28        151.15         6.88 o
  -5   3   2        311.09        295.59         8.76 o
  -4   3   2       2898.42       2921.10        29.02 o
  -3   3   2        504.10        530.81         6.26 o
  -2   3   2        830.74        745.49         7.71 o
  -1   3   2       8314.59       7989.52       126.51 o
   0   3   2       1071.22       1147.39         9.50 o
   1   3   2         53.24        153.05         6.07 o
   2   3   2       2219.54       2073.24        29.50 o
   3   3   2       4630.00       4624.33        54.98 o
   4   3   2       1150.22       1152.79        10.95 o
   5   3   2         16.47         31.97         2.57 o
   6   3   2       2285.20       2233.34        47.66 o
   7   3   2        111.38        125.19         7.55 o
  -9   4   2        184.91        215.65        20.22 o
  -8   4   2        804.37        809.42        11.52 o
  -7   4   2         45.79         40.58         2.82 o
  -6   4   2       1057.74       1015.87        15.49 o
  -5   4   2       4264.51       4196.29        47.32 o
  -4   4   2       1262.64       1293.22        15.80 o
  -3   4   2          2.06          8.03         1.57 o
  -2   4   2      17479.16      18204.13       197.79 o
  -1   4   2       2807.81       2701.00        26.34 o
   0   4   2        145.57        278.80         3.12 o
   1   4   2        493.85        498.23         6.39 o
   2   4   2      15807.48      16411.96       174.05 o
   3   4   2       1653.21       1806.84        18.82 o
   4   4   2         34.42         40.22         1.24 o
   5   4   2       1333.08       1344.33        18.53 o
   6   4   2        862.12        895.67        20.85 o
   7   4   2          8.13         12.10         5.53 o
  -8   5   2       1570.75       1443.16        20.07 o
  -7   5   2       2951.26       2837.23        37.06 o
  -6   5   2         24.12         28.54         2.10 o
  -5   5   2       3418.06       3384.57        47.10 o
  -4   5   2        575.42        579.25         8.48 o
  -3   5   2      10335.78      10231.03       127.27 o
  -2   5   2        265.54        252.93         4.20 o
  -1   5   2       7259.52       7388.03        62.01 o
   0   5   2         44.97         62.52         1.72 o
   1   5   2       2518.52       2507.02        26.83 o
   2   5   2       1976.39       1978.56        21.93 o
   3   5   2       1756.77       1838.57        26.68 o
   4   5   2         34.44         34.15         1.93 o
   5   5   2          3.57         13.60         2.77 o
   6   5   2        406.62        451.52        11.94 o
   7   5   2       5870.49       5666.79        93.78 o
  -8   6   2         54.83         36.59        12.84 o
  -7   6   2        172.18        185.30         5.36 o
  -6   6   2        121.72        137.75         3.66 o
  -5   6   2        722.90        704.89        11.06 o
  -4   6   2          8.30         17.99         2.29 o
  -3   6   2       2426.73       2372.36        22.03 o
  -2   6   2       5120.55       5084.16        42.93 o
  -1   6   2         35.62         68.82         2.06 o
   0   6   2        429.57        419.16         4.97 o
   1   6   2       3561.86       3633.00        39.47 o
   2   6   2        267.41        273.45         4.94 o
   3   6   2       1146.27       1103.53        12.71 o
   4   6   2        230.33        206.64         8.08 o
   5   6   2        738.69        735.02        15.15 o
   6   6   2        139.14        131.09         7.96 o
  -7   7   2       5249.90       5117.01       157.82 o
  -6   7   2       2407.70       2437.62        38.72 o
  -5   7   2       1731.83       1633.14        20.59 o
  -4   7   2       1556.59       1514.97        14.95 o
  -3   7   2       4245.48       4342.04        40.27 o
  -2   7   2       4192.48       4146.27        35.37 o
  -1   7   2       3020.40       2937.22        26.81 o
   0   7   2        553.92        519.96         7.87 o
   1   7   2        501.08        519.62         7.60 o
   2   7   2        865.19        901.80         9.32 o
   3   7   2       8157.00       8218.21       102.75 o
   4   7   2        191.65        205.31         7.86 o
   5   7   2       1752.43       1743.95        27.41 o
   6   7   2        113.70        107.88        13.89 o
  -6   8   2        176.52        211.41        13.52 o
  -5   8   2        950.87        965.45        20.00 o
  -4   8   2         64.82         73.92         2.92 o
  -3   8   2        402.91        392.23         5.58 o
  -2   8   2       1710.22       1733.63        18.98 o
  -1   8   2         25.01         38.35         2.66 o
   0   8   2         20.72         21.74         2.96 o
   1   8   2       5276.01       5055.40        57.28 o
   2   8   2         19.32         10.13         1.51 o
   3   8   2          1.63          8.63         4.29 o
   4   8   2         16.30         15.33         5.86 o
   5   8   2       2071.06       2072.71        33.78 o
  -5   9   2       2872.44       2852.58        49.82 o
  -4   9   2        345.06        345.43         7.54 o
  -3   9   2       4153.53       4202.39        45.21 o
  -2   9   2          5.91         10.27         2.34 o
  -1   9   2       1429.61       1425.93        18.60 o
   0   9   2        456.61        475.29         7.50 o
   1   9   2       1152.17       1140.48        13.96 o
   2   9   2          0.94          3.97         4.08 o
   3   9   2       2020.26       1980.14        32.06 o
   4   9   2        519.91        491.36        15.84 o
  -4  10   2          4.39          8.71         6.02 o
  -3  10   2        143.89        143.56         6.59 o
  -2  10   2        199.65        215.61         5.96 o
  -1  10   2       2452.54       2451.52        29.84 o
   0  10   2       2697.23       2649.53        28.74 o
   1  10   2        137.98        134.96         7.45 o
   2  10   2       2513.73       2475.40        38.32 o
   3  10   2        114.32        105.75         8.90 o
  -1  11   2       1785.94       1825.42        21.48 o
   0  11   2         67.58         73.53         7.08 o
  -9   1   3       4633.66       4511.42        46.71 o
  -8   1   3       1295.66       1267.61        14.81 o
  -7   1   3       2064.66       2074.21        22.13 o
  -6   1   3        137.56        155.10         7.07 o
  -5   1   3      12816.15      13356.67       162.44 o
  -4   1   3        565.15        712.70         9.23 o
  -3   1   3         17.59         36.45         2.58 o
  -2   1   3       8104.04       8647.48        93.62 o
  -1   1   3      17483.56      16281.12       241.18 o
   0   1   3         16.70         24.77         3.50 o
   1   1   3       5020.17       4876.70        40.23 o
   2   1   3        598.21        808.17         9.78 o
   3   1   3      15361.59      15654.63       153.92 o
   4   1   3         26.99         46.63         7.92 o
   5   1   3        225.48        244.50         6.55 o
   6   1   3       1603.83       1540.19        41.04 o
   7   1   3       2697.24       2651.79        64.24 o
  -9   2   3        596.19        590.58        11.26 o
  -8   2   3          1.57          5.96         2.74 o
  -7   2   3        121.43        121.97         4.19 o
  -6   2   3        210.01        211.84         5.59 o
  -5   2   3       4036.81       4046.69        40.91 o
  -4   2   3      11320.18      11875.86       124.23 o
  -3   2   3       1134.83       1197.20        11.84 o
  -2   2   3       2913.72       2880.57        30.96 o
  -1   2   3      12805.22      13093.65       298.89 o
   0   2   3        565.88        716.49        12.98 o
   1   2   3        863.22        817.63        10.83 o
   2   2   3       6689.23       7510.73        94.90 o
   3   2   3          1.84         22.09         4.00 o
   4   2   3       2832.23       2848.43        28.68 o
   5   2   3       3122.97       3026.64        33.73 o
   6   2   3        208.72        260.29         6.78 o
   7   2   3        130.83        122.20         4.34 o
  -9   3   3       1222.36       1151.81        16.58 o
  -8   3   3        380.07        421.20        12.36 o
  -7   3   3        557.56        548.24         8.03 o
  -6   3   3          2.27          5.80         2.65 o
  -5   3   3       5020.98       4977.62        50.45 o
  -4   3   3       1321.59       1427.33        14.74 o
  -3   3   3         58.79         60.72         2.43 o
  -2   3   3        371.74        519.86         8.43 o
  -1   3   3       4543.05       3806.93        71.85 o
   0   3   3       1798.35       1998.89        37.35 o
   1   3   3         35.84         32.57         3.01 o
   2   3   3       1402.81       1405.31        19.27 o
   3   3   3       4956.40       4798.25        47.91 o
   4   3   3        175.24        153.88         3.05 o
   5   3   3       1418.24       1392.88        15.22 o
   6   3   3        406.30        391.86        12.66 o
   7   3   3       1191.49       1123.10        45.13 o
  -9   4   3         56.99         80.14         4.42 o
  -8   4   3        330.00        349.75         8.80 o
  -7   4   3         45.63         42.11         2.90 o
  -6   4   3       1478.66       1441.73        18.75 o
  -5   4   3        174.58        168.25         5.04 o
  -4   4   3       4663.41       4533.58        45.79 o
  -3   4   3        149.46        142.49         3.41 o
  -2   4   3       7616.14       7761.21        86.77 o
  -1   4   3       1175.15       1183.80        11.87 o
   0   4   3       3132.34       2881.20        37.32 o
   1   4   3        841.35        783.75        11.95 o
   2   4   3        531.23        534.58        14.30 o
   3   4   3        612.86        648.46        11.23 o
   4   4   3        871.03        918.61        16.44 o
   5   4   3          3.05         10.50         2.04 o
   6   4   3         77.59         83.60         3.68 o
   7   4   3          0.76          1.92         4.43 o
  -8   5   3        213.68        256.34        10.07 o
  -7   5   3        149.72        144.60         4.57 o
  -6   5   3        407.34        417.67         7.57 o
  -5   5   3         10.28         31.88         7.23 o
  -4   5   3        215.39        227.12         5.82 o
  -3   5   3        578.43        569.87         8.20 o
  -2   5   3       1178.30       1131.45        13.02 o
  -1   5   3       8548.09       8613.33        79.10 o
   0   5   3          0.22          6.96         3.13 o
   1   5   3         30.01         32.16         2.24 o
   2   5   3       3801.91       3805.62        52.84 o
   3   5   3         49.88         59.23         5.61 o
   4   5   3         24.08         21.03         4.36 o
   5   5   3       2801.51       2659.91        49.63 o
   6   5   3        804.74        754.75        16.47 o
  -8   6   3       1260.63       1180.15        18.93 o
  -7   6   3          0.85          2.37         1.66 o
  -6   6   3       5685.95       5423.01        65.42 o
  -5   6   3       1795.04       1685.00        23.02 o
  -4   6   3         92.34         95.01         4.07 o
  -3   6   3       1202.94       1213.11        13.48 o
  -2   6   3       2004.88       1954.37        18.26 o
  -1   6   3       1446.84       1496.01        14.01 o
   0   6   3       6985.77       7130.56        79.87 o
   1   6   3       1874.82       1816.74        19.11 o
   2   6   3        965.99        960.63        16.36 o
   3   6   3          6.94         11.05         4.53 o
   4   6   3       3674.19       3427.68        45.22 o
   5   6   3       1727.32       1649.51        29.18 o
   6   6   3        796.41        738.74        17.79 o
  -7   7   3        187.77        177.14         5.75 o
  -6   7   3         24.71         18.73         3.28 o
  -5   7   3        231.51        199.18         5.70 o
  -4   7   3         87.91        105.14         3.56 o
  -3   7   3         45.96         40.01         2.51 o
  -2   7   3       1348.86       1204.09        12.44 o
  -1   7   3         65.77         72.35         2.60 o
   0   7   3         10.43         15.92         2.54 o
   1   7   3       1427.76       1355.98        16.08 o
   2   7   3         15.19         15.43         5.77 o
   3   7   3        148.80        126.09         7.08 o
   4   7   3        490.15        476.26        13.32 o
   5   7   3         49.64         55.29         6.81 o
  -7   8   3        119.32        130.40        11.56 o
  -6   8   3       4813.26       4921.24        83.20 o
  -5   8   3       1467.48       1511.24        22.06 o
  -4   8   3        958.54        997.79        11.53 o
  -3   8   3        158.90        151.90         4.63 o
  -2   8   3       1007.82        960.72        12.16 o
  -1   8   3        117.88        135.69         4.54 o
   0   8   3       5650.69       5752.37        65.70 o
   1   8   3         12.00         15.49         2.20 o
   2   8   3        363.14        332.65         5.03 o
   3   8   3          1.90          7.47         5.19 o
   4   8   3       3740.15       3708.34        94.84 o
   5   8   3        187.80        180.07        12.34 o
  -6   9   3        164.51        157.10        10.80 o
  -5   9   3        256.89        254.20         6.62 o
  -4   9   3         51.75         53.08         2.82 o
  -3   9   3        233.61        232.46         5.73 o
  -2   9   3        748.92        783.22        12.33 o
  -1   9   3       1984.42       2012.76        24.36 o
   0   9   3         19.27         26.55         2.43 o
   1   9   3         68.58         85.71         3.13 o
   2   9   3        315.78        309.18        12.98 o
   3   9   3        211.97        231.72        11.34 o
   4   9   3        534.53        530.66        16.88 o
  -4  10   3       1609.35       1564.41        22.23 o
  -3  10   3        355.50        338.57         6.52 o
  -2  10   3       3081.02       3084.83        38.56 o
  -1  10   3        181.56        178.38         5.34 o
   0  10   3        788.37        783.85        11.96 o
   1  10   3         43.05         46.73         6.50 o
   2  10   3        205.10        189.58        10.00 o
 -10   0   4        294.04        287.38        13.73 o
  -9   0   4         35.97         42.50         6.41 o
  -8   0   4      14576.52      14787.38       225.95 o
  -7   0   4       2029.18       1914.08        28.58 o
  -6   0   4         88.82        104.78        27.87 o
  -5   0   4       3566.24       3655.31        66.57 o
  -4   0   4         98.89         51.95         3.86 o
  -3   0   4       8669.46       9353.87       150.42 o
  -2   0   4        206.21        211.16         5.34 o
  -1   0   4      32322.26      28451.68       506.80 o
   0   0   4      29187.31      23197.93       403.49 o
   1   0   4       4966.13       5795.01        87.43 o
   2   0   4       6546.33       6692.67        73.50 o
   3   0   4        554.75        542.68        10.78 o
   4   0   4       2185.80       2309.92        26.56 o
   5   0   4        424.00        407.68        10.46 o
   6   0   4       1024.37        998.60        18.08 o
   7   0   4        112.46        121.25         6.20 o
 -10   1   4        422.14        443.13         9.02 o
  -9   1   4        460.12        481.93         8.98 o
  -8   1   4       1212.92       1159.45        14.26 o
  -7   1   4        289.86        307.68         5.73 o
  -6   1   4       2307.11       2307.85        24.75 o
  -5   1   4       1128.03       1266.16        19.09 o
  -4   1   4       1257.23       1582.87        17.83 o
  -3   1   4        131.93        120.49         3.23 o
  -2   1   4        266.00        319.34         6.01 o
  -1   1   4       3855.63       3868.02        39.20 o
   0   1   4          7.09         14.06         1.27 o
   1   1   4          1.50         19.43         5.01 o
   2   1   4       4107.01       4327.52        44.08 o
   3   1   4         79.11         95.40         2.40 o
   4   1   4       1310.79       1320.40        11.73 o
   5   1   4        171.92        180.32         6.26 o
   6   1   4       1466.87       1421.30        30.68 o
   7   1   4        262.34        260.58         6.99 o
  -9   2   4         22.63         18.46         4.39 o
  -8   2   4       4027.10       4044.53        40.82 o
  -7   2   4        351.83        399.67        18.91 o
  -6   2   4         85.32         93.23         4.30 o
  -5   2   4        158.39        171.70         5.47 o
  -4   2   4       8795.79       9028.78       103.21 o
  -3   2   4       1068.88       1218.50        13.22 o
  -2   2   4       5591.23       5723.49        99.82 o
  -1   2   4       1973.82       2013.17        42.59 o
   0   2   4      12801.77      11108.98       130.28 o
   1   2   4        262.62        258.13         6.38 o
   2   2   4       3790.91       3930.92        42.89 o
   3   2   4        517.61        549.64         8.87 o
   4   2   4        830.09        840.94        11.35 o
   5   2   4          0.99          5.52         1.69 o
   6   2   4       2009.64       1966.26        25.68 o
   7   2   4        120.14        103.20         4.57 o
  -9   3   4        221.96        213.40         7.38 o
  -8   3   4        652.26        588.81         8.72 o
  -7   3   4      11157.48      11232.59       126.23 o
  -6   3   4        351.23        332.61        16.04 o
  -5   3   4       2721.77       2633.42        27.23 o
  -4   3   4        619.93        698.10         8.69 o
  -3   3   4        753.69        706.07         8.15 o
  -2   3   4       1043.96       1316.24        15.80 o
  -1   3   4        249.60        161.98         2.95 o
   0   3   4       2187.47       2243.86        33.49 o
   1   3   4       2020.65       1885.47        32.51 o
   2   3   4         32.62         37.25         5.60 o
   3   3   4       2896.87       2960.53        34.53 o
   4   3   4        403.60        399.72         5.80 o
   5   3   4       4506.79       4288.93        49.29 o
   6   3   4        136.38        130.09         5.47 o
   7   3   4       2025.84       1893.34        67.23 o
  -9   4   4        727.68        755.26        13.31 o
  -8   4   4       1639.69       1584.91        19.82 o
  -7   4   4        921.39        927.31        12.97 o
  -6   4   4        192.09        182.67         5.83 o
  -5   4   4        180.93        201.37         4.76 o
  -4   4   4      21706.44      21742.95       248.31 o
  -3   4   4       2224.83       2281.05        22.33 o
  -2   4   4       1034.74       1132.42        11.10 o
  -1   4   4         55.89         58.89         2.50 o
   0   4   4       3372.65       3654.48        39.48 o
   1   4   4        842.10        804.77        17.15 o
   2   4   4       2786.68       2791.03        39.40 o
   3   4   4          0.41          7.24         3.42 o
   4   4   4       5053.98       4829.26        60.12 o
   5   4   4        247.79        255.52         7.03 o
   6   4   4       4878.62       4594.10        78.47 o
  -9   5   4       2933.94       2789.92        36.89 o
  -8   5   4        292.28        289.21         6.78 o
  -7   5   4         22.22         24.48         4.60 o
  -6   5   4        298.77        291.38         6.90 o
  -5   5   4         14.42         12.48         2.58 o
  -4   5   4        393.57        356.59         6.72 o
  -3   5   4      12261.78      12664.63       164.78 o
  -2   5   4          2.52         17.90         3.68 o
  -1   5   4        513.90        506.13         6.85 o
   0   5   4          9.01         16.03         3.30 o
   1   5   4       8785.62       8724.76       252.54 o
   2   5   4       1290.48       1261.98        24.40 o
   3   5   4       1616.03       1706.37        23.86 o
   4   5   4        846.07        774.74        13.92 o
   5   5   4       1634.45       1587.35        23.66 o
   6   5   4        331.72        292.90        10.37 o
  -8   6   4         76.00         72.89         5.18 o
  -7   6   4         21.46         30.38         4.96 o
  -6   6   4        767.48        731.62        12.38 o
  -5   6   4        128.84        140.02         5.69 o
  -4   6   4       1798.12       1788.57        21.86 o
  -3   6   4       2804.33       2717.54        31.26 o
  -2   6   4         28.74         44.16         2.41 o
  -1   6   4       2140.82       2228.80        20.41 o
   0   6   4        894.06        861.51         9.87 o
   1   6   4       2354.28       2288.75        42.18 o
   2   6   4        534.87        506.73        14.10 o
   3   6   4        874.95        809.77        20.30 o
   4   6   4          2.14          9.64         4.69 o
   5   6   4          3.28          5.86         4.49 o
  -8   7   4       2654.54       2709.16        44.35 o
  -7   7   4        536.88        535.78        11.10 o
  -6   7   4        738.15        713.72        11.95 o
  -5   7   4       9351.34       9042.61       109.45 o
  -4   7   4       1731.83       1723.29        19.65 o
  -3   7   4       3419.21       3425.99        35.36 o
  -2   7   4          3.64          5.92         1.77 o
  -1   7   4         25.83         33.87         2.06 o
   0   7   4          8.42         16.21         1.77 o
   1   7   4       6919.34       6980.30        82.58 o
   2   7   4       2614.27       2546.51        46.68 o
   3   7   4        700.67        695.88        17.88 o
   4   7   4        272.45        285.76        11.18 o
   5   7   4       4259.96       4133.17        76.77 o
  -7   8   4        252.12        247.65         7.84 o
  -6   8   4        486.90        494.18        10.05 o
  -5   8   4       1110.39       1127.10        13.41 o
  -4   8   4        606.82        634.27         8.55 o
  -3   8   4        981.97        952.06        10.55 o
  -2   8   4       2351.03       2252.30        21.56 o
  -1   8   4       2686.07       2534.57        25.43 o
   0   8   4          1.26          8.17         2.22 o
   1   8   4        869.68        866.19         9.75 o
   2   8   4        766.27        818.36        18.23 o
   3   8   4        278.09        251.73        11.83 o
   4   8   4        207.19        218.37        14.10 o
  -6   9   4        385.55        410.10         9.15 o
  -5   9   4        858.86        832.95        12.65 o
  -4   9   4        499.40        534.47         8.00 o
  -3   9   4       4092.19       4194.96        41.26 o
  -2   9   4         94.11        102.30         4.04 o
  -1   9   4       2274.52       2235.01        26.70 o
   0   9   4         82.47         86.43         3.44 o
   1   9   4       2471.65       2570.93        50.66 o
   2   9   4        114.24        123.68         8.17 o
   3   9   4        432.04        424.39        14.61 o
  -4  10   4       4480.87       4545.39        57.12 o
  -3  10   4          0.76          9.08         3.61 o
  -2  10   4         72.74         76.13        14.94 o
  -1  10   4          2.78          7.49         3.09 o
   0  10   4        143.30        145.48        13.48 o
   1  10   4        111.77        138.31        11.95 o
   2  10   4        458.84        481.80        13.81 o
 -10   1   5        632.68        577.98        10.36 o
  -9   1   5         84.18         88.24         4.98 o
  -8   1   5        518.05        519.62         9.49 o
  -7   1   5        372.41        406.96         8.72 o
  -6   1   5       1124.36       1156.64        14.99 o
  -5   1   5         45.47         46.63         4.05 o
  -4   1   5        710.11        887.98        12.19 o
  -3   1   5      15399.20      13838.84       161.70 o
  -2   1   5       3515.04       3692.65        38.32 o
  -1   1   5       6248.63       6067.39        64.01 o
   0   1   5       2288.10       2492.77        36.62 o
   1   1   5      12514.54      12087.83       138.96 o
   2   1   5         62.03         50.43         2.20 o
   3   1   5        133.19        140.72         3.76 o
   4   1   5         93.30         93.30         2.85 o
   5   1   5       4045.27       3961.87        39.45 o
   6   1   5        368.88        372.26         7.11 o
 -10   2   5        680.37        659.40        11.53 o
  -9   2   5        219.71        231.35         6.73 o
  -8   2   5          2.83         27.84         6.83 o
  -7   2   5       2185.79       2091.89        35.32 o
  -6   2   5        230.96        243.94         6.66 o
  -5   2   5          0.31         25.52         8.96 o
  -4   2   5       4778.75       4969.60        54.33 o
  -3   2   5       1177.15       1197.81        24.87 o
  -2   2   5        272.88        211.70         4.21 o
  -1   2   5        762.05        723.48         8.21 o
   0   2   5       2031.69       1985.71        19.71 o
   1   2   5       1588.45       1589.30        15.10 o
   2   2   5        327.08        311.43         4.34 o
   3   2   5       1365.82       1308.32        15.67 o
   4   2   5        638.22        664.92         8.70 o
   5   2   5        599.39        540.14         7.35 o
   6   2   5       2728.63       2725.48        65.72 o
  -9   3   5        905.92        815.02        12.01 o
  -8   3   5         76.62         57.99         4.64 o
  -7   3   5       7479.51       7502.63        82.48 o
  -6   3   5        912.04        894.98        12.84 o
  -5   3   5        918.78        871.73        11.66 o
  -4   3   5       3143.65       3205.35        32.06 o
  -3   3   5      13335.97      13616.48       161.16 o
  -2   3   5       5875.72       6741.23        73.81 o
  -1   3   5        222.60        189.70         3.51 o
   0   3   5        163.24        170.19         5.16 o
   1   3   5      11381.81      11239.65       149.60 o
   2   3   5          5.74         13.53         1.34 o
   3   3   5       6302.09       6272.86        57.47 o
   4   3   5         53.03         61.89         2.59 o
   5   3   5       1647.79       1638.28        27.30 o
   6   3   5          0.38          3.75         3.70 o
  -9   4   5         15.70         18.35         3.58 o
  -8   4   5       1750.63       1778.72        35.33 o
  -7   4   5        102.12         95.61         5.58 o
  -6   4   5         25.89         53.63         4.60 o
  -5   4   5        148.95        164.51         4.58 o
  -4   4   5       6417.13       6440.24        66.14 o
  -3   4   5       3157.23       3343.54        33.01 o
  -2   4   5       5737.18       5949.60        75.44 o
  -1   4   5        993.73        976.38        10.74 o
   0   4   5         12.42         24.92         4.51 o
   1   4   5         13.62         23.88         4.70 o
   2   4   5       5649.09       5533.79        95.14 o
   3   4   5        137.45        152.39         7.88 o
   4   4   5       1155.65       1028.08        16.95 o
   5   4   5         53.63         55.03         5.66 o
   6   4   5       2803.57       2739.66        39.70 o
  -9   5   5         54.68         57.03         5.17 o
  -8   5   5        258.19        265.67         7.88 o
  -7   5   5       5317.93       5155.45        62.24 o
  -6   5   5       2007.58       1915.92        23.64 o
  -5   5   5        209.76        198.73         5.08 o
  -4   5   5         27.26         46.85         4.06 o
  -3   5   5        454.81        424.86         6.86 o
  -2   5   5        875.50        885.57        11.31 o
  -1   5   5       1011.01       1067.73        11.17 o
   0   5   5        115.14        109.74         1.83 o
   1   5   5       4980.76       4816.71       106.37 o
   2   5   5       2842.71       2717.10        50.27 o
   3   5   5       2865.51       2726.81        40.40 o
   4   5   5        301.90        289.31        15.03 o
   5   5   5       1006.28        972.57        21.23 o
  -8   6   5       4036.39       3892.80        50.91 o
  -7   6   5         41.22         43.14         5.48 o
  -6   6   5       5230.19       5150.20        71.11 o
  -5   6   5        265.20        242.31         7.59 o
  -4   6   5         52.69         79.53         4.14 o
  -3   6   5        912.95        880.01        21.27 o
  -2   6   5       2875.44       2776.66        27.98 o
  -1   6   5        819.55        803.82         8.78 o
   0   6   5      10951.11      10919.88       125.17 o
   1   6   5        551.64        582.43        15.03 o
   2   6   5       7216.18       7240.79       129.72 o
   3   6   5        235.56        207.00        10.15 o
   4   6   5        113.21        136.13         9.61 o
   5   6   5        385.80        384.84        13.10 o
  -8   7   5        106.78        132.29        16.37 o
  -7   7   5          1.60          5.65         3.44 o
  -6   7   5        156.36        132.72         5.94 o
  -5   7   5         31.73         29.92         4.11 o
  -4   7   5         27.80         31.59         2.70 o
  -3   7   5        159.15        161.64         4.48 o
  -2   7   5          0.02         14.54         4.56 o
  -1   7   5       2348.79       2216.54        20.41 o
   0   7   5          2.88         10.87         2.93 o
   1   7   5         74.03         94.59        16.67 o
   2   7   5          1.13          4.58         6.21 o
   3   7   5         25.64         36.78         7.36 o
   4   7   5         29.68         34.03         7.85 o
  -7   8   5          7.31         10.00         3.91 o
  -6   8   5       4410.63       4272.96        53.19 o
  -5   8   5         67.84         69.15         4.34 o
  -4   8   5        780.20        815.98        11.38 o
  -3   8   5        273.77        258.50         5.78 o
  -2   8   5       3819.74       3939.56        37.78 o
  -1   8   5        251.77        229.02         4.56 o
   0   8   5       2334.49       2420.24        27.41 o
   1   8   5        145.20        142.76        11.67 o
   2   8   5       4759.27       4782.24        89.38 o
   3   8   5         59.07         42.83         8.04 o
   4   8   5        725.57        660.56        17.71 o
  -6   9   5        336.75        327.12         9.65 o
  -5   9   5        422.24        380.68         7.47 o
  -4   9   5        205.34        213.83         5.05 o
  -3   9   5          2.61          9.87         2.29 o
  -2   9   5         13.72         21.28         3.51 o
  -1   9   5         19.36         16.51         2.33 o
   0   9   5        100.76         91.88        14.12 o
   1   9   5       1056.94       1138.03        26.20 o
   2   9   5         41.67         54.29         7.99 o
   3   9   5        490.45        496.40        15.33 o
  -4  10   5       1326.36       1259.27        29.90 o
  -3  10   5          1.04          1.50         2.72 o
  -2  10   5       3998.47       4112.52        58.22 o
  -1  10   5         32.48         49.00        10.93 o
   0  10   5        268.78        281.93        16.03 o
   1  10   5        679.48        665.91        15.91 o
 -10   0   6       1071.28       1059.37        24.33 o
  -9   0   6        536.49        534.14        12.96 o
  -8   0   6        362.21        402.12        17.14 o
  -7   0   6       1117.88       1185.70        23.24 o
  -6   0   6      20038.36      20591.18       372.75 o
  -5   0   6        326.34        339.88         8.82 o
  -4   0   6       4558.34       4551.54        79.14 o
  -3   0   6       6523.42       7232.61       112.22 o
  -2   0   6      12788.23      11317.16       181.47 o
  -1   0   6        240.69        386.81        19.85 o
   0   0   6        122.02        142.33         5.86 o
   1   0   6       7456.89       7468.00       118.03 o
   2   0   6       4377.84       4197.10        52.54 o
   3   0   6         85.75         90.92         4.17 o
   4   0   6       9552.68       9430.05       130.39 o
   5   0   6        994.05       1045.60        16.46 o
   6   0   6       2402.19       2384.73        49.63 o
 -10   1   6         37.75         36.39         5.28 o
  -9   1   6        506.25        506.75         9.22 o
  -8   1   6        501.03        519.56        12.16 o
  -7   1   6       2430.16       2517.75        32.78 o
  -6   1   6       1553.02       1655.84        21.01 o
  -5   1   6          5.89         15.52         2.83 o
  -4   1   6        216.62        214.53         6.89 o
  -3   1   6       2265.02       2194.15        24.04 o
  -2   1   6        122.19        174.30         3.72 o
  -1   1   6        158.11        118.14         2.71 o
   0   1   6         92.97         95.23         6.75 o
   1   1   6       2034.57       2064.26        22.22 o
   2   1   6          0.89          2.96         1.20 o
   3   1   6       3949.50       3961.25        36.23 o
   4   1   6        114.83        117.96         4.12 o
   5   1   6        192.50        208.54         6.16 o
   6   1   6         51.86         62.41         7.10 o
 -10   2   6       3046.60       3044.86        34.14 o
  -9   2   6       1234.90       1217.37        16.32 o
  -8   2   6        343.79        381.33        24.90 o
  -7   2   6        635.49        666.35        16.48 o
  -6   2   6      11169.53      11487.78       140.72 o
  -5   2   6        250.11        278.12         5.73 o
  -4   2   6         21.45         40.57         2.99 o
  -3   2   6         44.08         39.32         2.64 o
  -2   2   6       2886.37       2657.53        34.68 o
  -1   2   6        330.54        302.40         4.48 o
   0   2   6       9138.32       8897.98        88.86 o
   1   2   6        351.89        290.37         5.89 o
   2   2   6       9947.70      10065.63       117.80 o
   3   2   6         42.08         47.64         3.50 o
   4   2   6       3173.62       3229.15        37.37 o
   5   2   6          0.97         11.57         3.54 o
   6   2   6       1223.99       1190.35        32.91 o
 -10   3   6        877.48        859.94        13.39 o
  -9   3   6         22.09         15.65         3.42 o
  -8   3   6         23.01         25.24         4.09 o
  -7   3   6        816.27        849.75        12.92 o
  -6   3   6       5180.44       5356.15        57.30 o
  -5   3   6       3769.46       3541.14        77.63 o
  -4   3   6       3428.19       3421.20        50.79 o
  -3   3   6       1821.12       1847.03        21.66 o
  -2   3   6        766.33        759.43        37.20 o
  -1   3   6       9055.93       9127.75       141.33 o
   0   3   6         79.56         79.58         2.30 o
   1   3   6       6205.39       6089.21        81.38 o
   2   3   6        623.23        615.76        16.20 o
   3   3   6       1312.01       1332.31        13.17 o
   4   3   6        949.86        962.61        13.68 o
   5   3   6       1301.83       1268.82        23.40 o
   6   3   6        336.20        345.34        11.10 o
  -9   4   6        886.63        801.30        11.90 o
  -8   4   6        180.57        188.24         7.72 o
  -7   4   6         28.98         39.85         6.08 o
  -6   4   6        383.71        362.99         7.17 o
  -5   4   6       1128.65       1084.63        12.61 o
  -4   4   6       2198.95       2337.45        24.45 o
  -3   4   6        258.98        256.88         5.37 o
  -2   4   6      12252.52      12372.12       145.50 o
  -1   4   6        856.47        816.38         8.79 o
   0   4   6       1205.16       1152.27        17.35 o
   1   4   6      12465.40      12402.95       216.22 o
   2   4   6         43.08         67.44         7.99 o
   3   4   6        143.76        143.02         7.13 o
   4   4   6        487.07        501.08        12.44 o
   5   4   6       1349.83       1248.75        24.69 o
  -9   5   6       4176.77       4089.04        55.74 o
  -8   5   6        450.79        397.84         9.94 o
  -7   5   6       3784.69       3625.42        40.54 o
  -6   5   6       2346.67       2373.28        26.50 o
  -5   5   6        185.27        156.52         4.71 o
  -4   5   6       1536.80       1491.17        16.42 o
  -3   5   6       1404.29       1398.17        15.24 o
  -2   5   6        133.03        134.19         3.82 o
  -1   5   6       3902.13       3753.05        37.29 o
   0   5   6          6.59         13.84         1.29 o
   1   5   6        311.78        298.61        12.70 o
   2   5   6        104.18        105.73         9.20 o
   3   5   6       5019.40       4820.16        71.52 o
   4   5   6        518.28        534.05        16.73 o
   5   5   6       1473.97       1448.97        33.22 o
  -9   6   6         38.93         47.46         6.18 o
  -8   6   6          4.12          7.76         4.22 o
  -7   6   6          3.65          7.50         3.19 o
  -6   6   6        181.67        181.17         6.36 o
  -5   6   6       1810.93       1792.81        23.63 o
  -4   6   6        796.64        799.64        13.13 o
  -3   6   6       1384.90       1364.57        16.54 o
  -2   6   6        261.05        252.36         5.07 o
  -1   6   6        427.48        439.16         5.49 o
   0   6   6      12996.35      12604.07       381.49 o
   1   6   6         27.47         22.12         6.04 o
   2   6   6       1629.23       1573.60        34.91 o
   3   6   6          0.01         17.78        15.27 o
   4   6   6          0.42          3.09         6.22 o
  -8   7   6       1004.81        935.58        16.25 o
  -7   7   6         14.97         24.13         4.31 o
  -6   7   6        403.44        376.36         8.16 o
  -5   7   6       9286.00       9125.19       112.98 o
  -4   7   6        394.33        367.08         7.23 o
  -3   7   6       3978.11       3931.33        41.91 o
  -2   7   6        219.53        232.17         4.05 o
  -1   7   6       3763.67       3717.39        33.82 o
   0   7   6         93.31        105.53        12.55 o
   1   7   6          0.94          7.70         8.84 o
   2   7   6       1751.63       1733.29        35.98 o
   3   7   6        502.88        528.27        17.92 o
   4   7   6          8.75         13.27         6.48 o
  -7   8   6          0.06          2.79         2.96 o
  -6   8   6        317.34        299.26         9.02 o
  -5   8   6        344.11        341.72         7.65 o
  -4   8   6       1970.56       1946.64        22.10 o
  -3   8   6         11.79          9.21         2.22 o
  -2   8   6          1.16          5.55         1.81 o
  -1   8   6        641.94        676.85        13.17 o
   0   8   6       1267.04       1217.04        33.24 o
   1   8   6        123.44        132.87        10.22 o
   2   8   6        233.29        231.41        10.72 o
   3   8   6         95.77         88.20         9.12 o
  -6   9   6        514.66        526.64        13.12 o
  -5   9   6       1593.57       1599.69        22.45 o
  -4   9   6         93.94         99.98         4.30 o
  -3   9   6        131.33        155.96         5.72 o
  -2   9   6          0.44          3.84         1.84 o
  -1   9   6       4355.03       4359.27        80.10 o
   0   9   6         11.39          7.55         8.11 o
   1   9   6        186.89        197.94        13.84 o
   2   9   6         42.35         55.23         8.00 o
  -4  10   6        188.36        186.46         6.41 o
  -3  10   6        942.96        925.94        14.84 o
  -2  10   6       2473.99       2740.23        37.67 o
  -1  10   6        493.54        545.14        25.14 o
   0  10   6        408.22        411.37        14.92 o
 -10   1   7         69.27         58.91         5.41 o
  -9   1   7       5760.08       5777.72        60.12 o
  -8   1   7        527.11        493.36        12.49 o
  -7   1   7        201.15        199.87         7.39 o
  -6   1   7        196.45        239.69         6.59 o
  -5   1   7      31748.12      32929.47       443.35 o
  -4   1   7         55.87         77.28         5.85 o
  -3   1   7        256.19        229.95         4.62 o
  -2   1   7       1837.42       2198.05        23.80 o
  -1   1   7      19356.35      18521.21       224.67 o
   0   1   7        208.15        207.48         3.53 o
   1   1   7       9765.73       9336.13       107.48 o
   2   1   7       5418.94       5229.37        52.05 o
   3   1   7       7463.70       7300.97        69.40 o
   4   1   7        194.58        231.01         4.55 o
   5   1   7       1521.28       1574.31        20.05 o
 -10   2   7       2715.23       2740.59        31.27 o
  -9   2   7        867.46        922.35        15.44 o
  -8   2   7         23.03         47.04        18.77 o
  -7   2   7        296.58        308.62        14.16 o
  -6   2   7        149.42        148.59         6.19 o
  -5   2   7       7059.79       7302.66        99.94 o
  -4   2   7       7013.99       7147.23        84.21 o
  -3   2   7        171.57        173.71         4.52 o
  -2   2   7       5894.06       6371.71        70.07 o
  -1   2   7       1379.87       1326.06        14.19 o
   0   2   7       5803.70       5808.70        56.26 o
   1   2   7       4841.03       4794.84        52.63 o
   2   2   7       1203.80       1151.37        12.00 o
   3   2   7       2230.20       2166.71        25.23 o
   4   2   7        119.02        118.94         3.69 o
   5   2   7       1044.60       1005.96        19.55 o
 -10   3   7         16.06          9.45         4.18 o
  -9   3   7       2047.51       2165.42        32.42 o
  -8   3   7        113.53        112.00         6.16 o
  -7   3   7        238.62        250.94         7.68 o
  -6   3   7        173.81        196.84        10.69 o
  -5   3   7       5903.51       5659.56        65.58 o
  -4   3   7          2.49          9.24         2.52 o
  -3   3   7       5715.98       5973.70        82.76 o
  -2   3   7         47.10         70.33         2.69 o
  -1   3   7      21203.29      21524.03       267.10 o
   0   3   7         80.94         91.22         2.28 o
   1   3   7        753.60        704.59        10.85 o
   2   3   7         15.42         14.16         2.56 o
   3   3   7        918.05        877.50        20.41 o
   4   3   7        139.59        129.31         3.92 o
   5   3   7       2400.44       2412.48        41.11 o
 -10   4   7        991.32        994.16        14.21 o
  -9   4   7        140.89        165.08         7.31 o
  -8   4   7       1230.63       1157.36        16.47 o
  -7   4   7          0.80          7.59         3.91 o
  -6   4   7       2045.26       2022.33        23.36 o
  -5   4   7        148.95        161.11         5.29 o
  -4   4   7       7189.45       7183.42        82.62 o
  -3   4   7        383.91        426.19         7.05 o
  -2   4   7       1883.21       1874.25        20.58 o
  -1   4   7        735.99        709.09         9.26 o
   0   4   7      10735.38      10415.25       147.14 o
   1   4   7       1981.32       1831.85        33.42 o
   2   4   7         86.81        132.29        13.13 o
   3   4   7         26.53         21.98         5.15 o
   4   4   7       3505.53       3405.04        51.03 o
   5   4   7         37.47         27.29         7.00 o
  -9   5   7        989.08        949.03        14.98 o
  -8   5   7        268.62        246.18         7.35 o
  -7   5   7        890.65        864.60        12.94 o
  -6   5   7       2866.67       2709.13        29.50 o
  -5   5   7        546.04        522.27         8.27 o
  -4   5   7         20.60         22.20         3.05 o
  -3   5   7       2930.48       2793.30        27.88 o
  -2   5   7       2238.92       2265.56        22.29 o
  -1   5   7       2307.53       2182.80        25.33 o
   0   5   7         27.88         38.31         5.52 o
   1   5   7        602.47        576.21        17.60 o
   2   5   7       1252.46       1227.29        37.52 o
   3   5   7        301.98        296.24        10.40 o
   4   5   7        429.92        428.78        14.23 o
  -9   6   7        157.05        154.71         8.17 o
  -8   6   7       3260.27       3138.39        41.33 o
  -7   6   7          8.96         16.13         4.28 o
  -6   6   7       3847.89       3904.40        47.34 o
  -5   6   7       1666.79       1667.84        21.74 o
  -4   6   7       5210.34       5255.70        61.25 o
  -3   6   7       3514.69       3270.29        38.44 o
  -2   6   7         48.39         76.82         4.16 o
  -1   6   7        334.94        340.58         4.85 o
   0   6   7       4798.28       4792.83       146.99 o
   1   6   7        881.75        877.37        20.98 o
   2   6   7        133.31        147.80        18.12 o
   3   6   7         44.80         44.85         7.66 o
   4   6   7       5652.86       5523.79        88.69 o
  -8   7   7         73.82         87.30         5.80 o
  -7   7   7         21.13         27.62         4.62 o
  -6   7   7          1.22         11.80         4.35 o
  -5   7   7        544.23        526.41         9.51 o
  -4   7   7        935.98        940.02        15.21 o
  -3   7   7        110.96         96.17         3.76 o
  -2   7   7        199.05        197.96         5.19 o
  -1   7   7         73.12         75.93         2.22 o
   0   7   7         57.25         64.55         7.81 o
   1   7   7          3.81         11.00         7.88 o
   2   7   7        276.99        293.48        24.68 o
   3   7   7          4.64          8.55         6.63 o
  -7   8   7        282.66        345.46         9.36 o
  -6   8   7       3186.97       3120.19        46.86 o
  -5   8   7        449.71        419.53         9.18 o
  -4   8   7       1796.86       1686.71        19.83 o
  -3   8   7        308.76        286.30         5.17 o
  -2   8   7        132.43        147.18         3.29 o
  -1   8   7        206.33        231.57         4.47 o
   0   8   7       5025.10       5032.38       172.30 o
   1   8   7        248.97        240.18        12.89 o
   2   8   7          4.68          8.50         7.13 o
  -6   9   7        274.46        280.51         7.90 o
  -5   9   7         82.42         97.68         5.34 o
  -4   9   7        168.29        175.15         6.44 o
  -3   9   7        278.82        297.07         5.93 o
  -2   9   7       1471.56       1442.30        19.62 o
  -1   9   7        902.93        936.30        34.42 o
   0   9   7         51.36         53.73        22.22 o
   1   9   7         48.40         58.55         9.66 o
  -4  10   7       2705.50       2822.44        32.48 o
  -3  10   7         21.56         15.67         3.92 o
  -2  10   7        881.04        896.13        32.79 o
  -1  10   7        106.38        117.48        15.48 o
 -10   0   8        979.81       1005.54        30.36 o
  -9   0   8       2130.63       2190.23        57.74 o
  -8   0   8       4113.47       4524.89       200.99 o
  -7   0   8         43.02         39.24         7.44 o
  -6   0   8         31.75         56.48         5.85 o
  -5   0   8       1575.09       1607.63        28.68 o
  -4   0   8       1855.08       1706.04        28.67 o
  -3   0   8       8334.79       8577.53       140.31 o
  -2   0   8      10552.72      10124.45       164.87 o
  -1   0   8       1521.10       1605.01        44.53 o
   0   0   8       8804.12       8474.65       112.46 o
   1   0   8       2601.12       2568.99        41.44 o
   2   0   8       4473.90       4460.02        58.53 o
   3   0   8         53.56         54.35         4.83 o
   4   0   8       1241.96       1284.83        19.20 o
   5   0   8        509.92        581.14        11.49 o
 -10   1   8         62.23         99.83        13.23 o
  -9   1   8         61.14         76.37         7.27 o
  -8   1   8        269.13        259.55         8.20 o
  -7   1   8       3512.74       3510.22        53.10 o
  -6   1   8        875.49        872.28        19.50 o
  -5   1   8        159.33        187.32         6.04 o
  -4   1   8        196.95        253.13        12.37 o
  -3   1   8        187.95        220.04         4.73 o
  -2   1   8       4167.05       4288.43        46.41 o
  -1   1   8         59.84         53.21         2.26 o
   0   1   8        236.42        248.02         5.34 o
   1   1   8        179.63        208.19         4.25 o
   2   1   8         76.56         77.62         3.09 o
   3   1   8       1730.51       1707.90        17.13 o
   4   1   8        299.34        281.39         4.93 o
   5   1   8        631.09        613.33        10.04 o
 -10   2   8         57.35         62.06         5.68 o
  -9   2   8          1.34          3.03         3.80 o
  -8   2   8       6495.64       6572.76       134.77 o
  -7   2   8         30.85         44.43         4.76 o
  -6   2   8        128.75        145.12         8.40 o
  -5   2   8        198.18        179.81         5.04 o
  -4   2   8       6757.88       6745.05        80.00 o
  -3   2   8       1484.31       1457.34        21.31 o
  -2   2   8       2094.26       1960.83        21.76 o
  -1   2   8       1522.49       1468.94        39.40 o
   0   2   8       6168.90       5887.35        58.30 o
   1   2   8       1686.87       1633.21        18.09 o
   2   2   8       6146.28       5997.57        60.28 o
   3   2   8       1789.21       1635.09        15.99 o
   4   2   8       1355.25       1422.23        22.68 o
   5   2   8         12.25         12.73         5.16 o
 -10   3   8        565.93        576.71        14.73 o
  -9   3   8       1407.19       1477.50        28.51 o
  -8   3   8       4229.17       4181.80        82.15 o
  -7   3   8        533.79        547.96        10.16 o
  -6   3   8       1680.57       1658.02        23.46 o
  -5   3   8         88.52        102.95         6.36 o
  -4   3   8       1069.73       1030.99        13.48 o
  -3   3   8       4205.76       4197.52        46.24 o
  -2   3   8          2.23          1.71         1.24 o
  -1   3   8       1175.03       1075.29        12.64 o
   0   3   8          5.28         17.15         1.85 o
   1   3   8       1294.60       1309.94        19.39 o
   2   3   8       3911.49       3689.05        49.25 o
   3   3   8        799.12        755.80        20.92 o
   4   3   8        412.71        409.00        12.66 o
   5   3   8        520.20        531.88        16.58 o
 -10   4   8        177.64        184.23         8.22 o
  -9   4   8        236.61        233.31         8.06 o
  -8   4   8       1037.36       1021.12        15.95 o
  -7   4   8          2.00          2.24         2.86 o
  -6   4   8       1662.95       1582.90        18.22 o
  -5   4   8       7133.51       6998.32        82.74 o
  -4   4   8       8509.15       8758.93       103.43 o
  -3   4   8       2872.26       2851.07        31.71 o
  -2   4   8       2975.20       2884.36        31.21 o
  -1   4   8      11237.45      11487.82       120.85 o
   0   4   8       3058.00       2904.00        50.43 o
   1   4   8         29.67         38.85         2.29 o
   2   4   8          3.30          4.75         5.69 o
   3   4   8        416.85        409.66        11.70 o
   4   4   8       1254.24       1312.42        45.22 o
  -9   5   8        161.61        147.76         7.65 o
  -8   5   8       1778.89       1786.17        23.04 o
  -7   5   8       3803.22       3722.29        41.87 o
  -6   5   8       2148.74       1952.68        23.11 o
  -5   5   8       4099.14       3975.34        42.09 o
  -4   5   8        503.10        548.12         7.67 o
  -3   5   8       5135.14       5127.30        52.55 o
  -2   5   8          5.25         15.55         2.11 o
  -1   5   8          7.59         16.22         1.16 o
   0   5   8         40.59         38.54         7.49 o
   1   5   8       2730.71       2749.96        50.02 o
   2   5   8        648.45        668.96        18.55 o
   3   5   8         67.74         73.69         7.49 o
   4   5   8        176.46        171.43         9.92 o
  -9   6   8         14.93         19.24         5.55 o
  -8   6   8         57.37         47.85         6.92 o
  -7   6   8         11.01         14.93         3.76 o
  -6   6   8        308.52        329.92         7.93 o
  -5   6   8        216.76        238.53         8.03 o
  -4   6   8       5143.88       4997.59        52.06 o
  -3   6   8        152.77        159.92         4.74 o
  -2   6   8         33.86         42.83         2.95 o
  -1   6   8         24.11         20.93         1.07 o
   0   6   8         12.49         10.34         6.92 o
   1   6   8       2238.65       2189.50        42.44 o
   2   6   8         83.90         91.86        11.74 o
   3   6   8        183.40        187.91        10.43 o
  -8   7   8         40.37         73.61        20.99 o
  -7   7   8        454.67        423.67        10.15 o
  -6   7   8        455.98        449.62        10.60 o
  -5   7   8        581.27        553.49        11.16 o
  -4   7   8          0.44          8.79         3.15 o
  -3   7   8       4353.97       4372.06        46.24 o
  -2   7   8        812.48        775.23         8.82 o
  -1   7   8          8.23         15.51         2.27 o
   0   7   8        258.59        255.38        22.86 o
   1   7   8       9167.80       8975.17       179.86 o
   2   7   8        246.73        240.87        16.41 o
   3   7   8       1595.28       1583.49        35.42 o
  -7   8   8         38.54         50.43         5.11 o
  -6   8   8        108.46        120.23         5.87 o
  -5   8   8         14.15          8.91         4.03 o
  -4   8   8       2364.85       2272.43        55.94 o
  -3   8   8       1838.17       1789.52        18.23 o
  -2   8   8        283.16        299.32         5.08 o
  -1   8   8        121.16        123.93        11.26 o
   0   8   8       1192.33       1137.76        35.97 o
   1   8   8        155.86        171.71        12.52 o
   2   8   8         84.51        107.19         9.79 o
  -6   9   8         21.84         11.73         4.18 o
  -5   9   8       1259.06       1279.33        20.04 o
  -4   9   8        130.69        147.66         5.09 o
  -3   9   8       2362.24       2432.88        26.73 o
  -2   9   8         16.02         35.88        11.29 o
  -1   9   8        461.65        501.43        25.68 o
   0   9   8         24.86         30.05        12.93 o
  -3  10   8         83.77        102.91        22.40 o
  -2  10   8        207.58        198.53        18.03 o
 -10   1   9        856.93        975.03        17.21 o
  -9   1   9        296.74        329.71        11.88 o
  -8   1   9        399.90        376.80         9.15 o
  -7   1   9       6138.81       6080.11       101.87 o
  -6   1   9          6.07         11.90         3.47 o
  -5   1   9       1532.17       1510.46        19.78 o
  -4   1   9       1214.26       1161.09        14.63 o
  -3   1   9      18429.54      17937.37       221.71 o
  -2   1   9         24.13         31.14         3.15 o
  -1   1   9       6693.21       6437.42        84.63 o
   0   1   9         35.01         39.26         1.97 o
   1   1   9       1456.16       1399.49        16.99 o
   2   1   9        810.68        797.36        11.30 o
   3   1   9        704.62        714.84         8.93 o
   4   1   9        164.31        143.70         4.21 o
 -10   2   9       2277.46       2267.18        45.63 o
  -9   2   9         45.44         52.47         5.20 o
  -8   2   9        101.51        105.65         6.22 o
  -7   2   9        389.89        371.06         8.32 o
  -6   2   9       2307.77       2334.29        47.22 o
  -5   2   9       3176.56       3152.37        36.33 o
  -4   2   9       4204.42       4017.60        47.62 o
  -3   2   9       1089.70       1050.37        13.60 o
  -2   2   9       3513.91       3345.47        36.38 o
  -1   2   9       1863.14       1877.03        21.23 o
   0   2   9       5166.92       5088.38        57.42 o
   1   2   9        412.47        367.83         7.47 o
   2   2   9        189.69        195.30         3.96 o
   3   2   9         23.84         29.17         2.19 o
   4   2   9         15.08         19.78         4.03 o
 -10   3   9          8.30         10.22         4.99 o
  -9   3   9          0.58          0.95         3.00 o
  -8   3   9        716.36        720.61        14.49 o
  -7   3   9      12128.73      12688.76       159.96 o
  -6   3   9         11.55         37.93        13.09 o
  -5   3   9         93.24         97.03         4.42 o
  -4   3   9          0.02          7.24         2.57 o
  -3   3   9       4895.12       4701.34        53.61 o
  -2   3   9         97.38         90.45         3.22 o
  -1   3   9         11.44         21.00         2.79 o
   0   3   9        694.37        628.50         7.76 o
   1   3   9       1401.63       1379.95        23.69 o
   2   3   9        323.83        355.92         8.28 o
   3   3   9       4195.67       4251.69        52.52 o
   4   3   9          9.11         25.76         6.32 o
 -10   4   9       2313.58       2231.45        43.63 o
  -9   4   9        201.61        215.31         9.53 o
  -8   4   9       1027.41       1008.64        18.43 o
  -7   4   9          1.06          5.97         3.43 o
  -6   4   9       2065.86       2079.49        26.61 o
  -5   4   9       1778.88       1695.26        20.95 o
  -4   4   9       1816.13       1824.00        23.58 o
  -3   4   9        147.26        157.53         4.74 o
  -2   4   9       8008.75       7804.65        89.85 o
  -1   4   9        789.52        718.47         9.26 o
   0   4   9        249.24        257.27         6.15 o
   1   4   9          1.99          3.17         1.53 o
   2   4   9       1605.27       1551.66        34.39 o
   3   4   9         39.75         44.06         8.47 o
   4   4   9        152.78        154.64         9.40 o
  -9   5   9          7.42         10.29         4.21 o
  -8   5   9         87.71         97.37         5.54 o
  -7   5   9       5590.68       5557.88        61.78 o
  -6   5   9         84.88        108.33         8.51 o
  -5   5   9        214.09        235.34         6.72 o
  -4   5   9        233.70        250.51         6.88 o
  -3   5   9        417.60        402.79         6.49 o
  -2   5   9        365.22        344.03         5.42 o
  -1   5   9         42.18         38.53         1.26 o
   0   5   9         98.47        112.11        10.80 o
   1   5   9        588.86        564.37        23.24 o
   2   5   9        460.91        463.18        16.10 o
   3   5   9       1622.47       1562.16        31.96 o
  -9   6   9        114.22        139.98         7.27 o
  -8   6   9       2801.70       2754.36        33.51 o
  -7   6   9        119.97        159.37         8.07 o
  -6   6   9       7639.56       7408.89        82.38 o
  -5   6   9        610.68        590.80        10.20 o
  -4   6   9         17.69         30.12         4.43 o
  -3   6   9        230.35        228.14         6.11 o
  -2   6   9       2098.92       2183.57        27.37 o
  -1   6   9       1872.69       1835.40        32.05 o
   0   6   9        969.88       1022.94        30.90 o
   1   6   9         29.83         30.15         7.79 o
   2   6   9       4484.33       4511.65        86.52 o
   3   6   9         89.97        106.42        12.30 o
  -8   7   9         56.71         46.20         6.15 o
  -7   7   9         21.99         29.84         4.97 o
  -6   7   9         27.95         39.07         4.67 o
  -5   7   9        323.08        306.84         8.37 o
  -4   7   9          8.48         12.93         2.79 o
  -3   7   9        173.02        176.07         4.61 o
  -2   7   9         39.71         33.76         3.34 o
  -1   7   9          2.00          7.56         5.32 o
   0   7   9         77.06         87.35        11.88 o
   1   7   9        109.16        110.42        13.46 o
   2   7   9        476.05        431.19        26.83 o
  -7   8   9         13.27         14.66         4.69 o
  -6   8   9       3053.32       3085.48        40.36 o
  -5   8   9        451.26        393.45         9.21 o
  -4   8   9         24.82         31.97         5.98 o
  -3   8   9        195.71        215.00         4.48 o
  -2   8   9       4769.61       4815.32        59.25 o
  -1   8   9        730.80        729.21        20.58 o
   0   8   9       1546.34       1502.71        50.09 o
   1   8   9         81.77         85.72        11.30 o
  -6   9   9        488.28        454.91        10.22 o
  -5   9   9          0.69          0.40         2.21 o
  -4   9   9         20.24         27.60         5.79 o
  -3   9   9         70.74         66.79         5.25 o
  -2   9   9         96.48        106.37        15.48 o
  -1   9   9        125.19        128.59        17.49 o
   0   9   9         14.18         14.75        12.57 o
 -10   0  10       2496.63       2474.50        56.83 o
  -9   0  10       1063.17       1133.97        59.56 o
  -8   0  10        148.23        157.17        15.54 o
  -7   0  10        179.04        220.92         9.79 o
  -6   0  10      29547.64      29662.87       564.70 o
  -5   0  10         84.65         89.12         6.05 o
  -4   0  10       6311.02       6396.81       105.53 o
  -3   0  10       2366.08       2117.57        35.88 o
  -2   0  10        211.67        183.75         8.56 o
  -1   0  10       2376.88       2325.23        38.02 o
   0   0  10        848.95        808.95        12.81 o
   1   0  10       6051.56       6082.56        99.61 o
   2   0  10       6704.28       6827.35        93.64 o
   3   0  10        414.11        429.67        10.76 o
   4   0  10       2938.92       3081.86        46.75 o
 -10   1  10       1179.00       1141.20        23.40 o
  -9   1  10        214.09        201.72        17.46 o
  -8   1  10        516.69        556.24        19.14 o
  -7   1  10          4.17          5.05         3.59 o
  -6   1  10       1720.92       1820.78        24.53 o
  -5   1  10       4809.10       4745.54        54.58 o
  -4   1  10       2063.54       2025.19        29.65 o
  -3   1  10          0.61          8.36         2.35 o
  -2   1  10         69.99         79.64         3.58 o
  -1   1  10        409.81        382.12         6.05 o
   0   1  10         13.61         12.23         1.90 o
   1   1  10        808.66        789.54        21.93 o
   2   1  10       1249.86       1312.06        15.63 o
   3   1  10          5.72          9.40         2.54 o
   4   1  10        957.97       1010.69        20.51 o
 -10   2  10        968.80       1010.19        24.95 o
  -9   2  10        534.11        513.29        13.80 o
  -8   2  10        678.55        760.58        31.18 o
  -7   2  10        263.09        261.03         8.25 o
  -6   2  10       3903.83       4043.98        49.66 o
  -5   2  10       1016.06       1021.86        15.88 o
  -4   2  10       5903.76       5735.99        79.17 o
  -3   2  10       1906.35       1929.78        22.56 o
  -2   2  10      14639.71      14358.50       210.19 o
  -1   2  10        607.82        557.22        11.25 o
   0   2  10         34.14         52.05         3.70 o
   1   2  10         18.55         18.89         2.07 o
   2   2  10        323.15        327.88         5.22 o
   3   2  10          0.43          3.71         3.38 o
   4   2  10       2833.77       2745.39        44.91 o
 -10   3  10         58.95         58.85         6.52 o
  -9   3  10       4002.58       4074.67        80.22 o
  -8   3  10         55.01         56.33         5.36 o
  -7   3  10       8192.90       8166.33       127.32 o
  -6   3  10          6.67         14.59         4.48 o
  -5   3  10         90.27         99.98         6.78 o
  -4   3  10          0.02         21.69        11.78 o
  -3   3  10       1592.93       1558.34        19.31 o
  -2   3  10        684.64        644.22         8.89 o
  -1   3  10       2852.40       2759.65        34.44 o
   0   3  10         34.70         40.70         4.45 o
   1   3  10        535.44        519.72         9.48 o
   2   3  10        262.34        258.77         6.92 o
   3   3  10       5466.79       5704.89        83.81 o
 -10   4  10       6542.73       6452.34       156.55 o
  -9   4  10        262.46        271.75         8.29 o
  -8   4  10         53.92         57.66         4.98 o
  -7   4  10        156.87        145.10         7.46 o
  -6   4  10         86.70        108.02         5.09 o
  -5   4  10        302.91        283.85         7.11 o
  -4   4  10        754.52        779.92        11.47 o
  -3   4  10       1163.15       1074.57        16.39 o
  -2   4  10        868.33        831.51        22.85 o
  -1   4  10        443.76        394.59         7.15 o
   0   4  10      12063.57      12206.17       174.77 o
   1   4  10        261.06        253.68         9.11 o
   2   4  10        869.14        923.87        29.56 o
   3   4  10          0.20          9.64         5.92 o
  -9   5  10        941.18        966.58        17.66 o
  -8   5  10        220.11        235.29         8.35 o
  -7   5  10        121.96        123.45         5.41 o
  -6   5  10        220.17        235.57         6.33 o
  -5   5  10       8534.27       8589.22       105.57 o
  -4   5  10         54.11         57.46         3.39 o
  -3   5  10       1023.24       1002.16        17.77 o
  -2   5  10        129.68        132.25         3.63 o
  -1   5  10       2515.99       2582.71        53.61 o
   0   5  10         12.42         13.67         1.33 o
   1   5  10         58.76         71.76        10.64 o
   2   5  10          0.18         -0.35         4.77 o
   3   5  10        696.25        690.13        18.83 o
  -9   6  10        329.67        315.66         9.64 o
  -8   6  10          1.81          3.31         3.70 o
  -7   6  10        226.85        233.89         7.10 o
  -6   6  10          4.10          9.68         3.82 o
  -5   6  10        584.96        573.96         9.04 o
  -4   6  10          1.14          9.13         2.52 o
  -3   6  10       1052.67       1024.94        11.15 o
  -2   6  10       1307.09       1301.08        14.97 o
  -1   6  10        878.26        861.41        23.37 o
   0   6  10        241.42        234.63        15.57 o
   1   6  10         72.72         62.37         9.47 o
   2   6  10         35.47         44.35         9.79 o
  -8   7  10         50.04         48.34         5.94 o
  -7   7  10        183.64        185.70         7.25 o
  -6   7  10       1153.87       1192.37        18.30 o
  -5   7  10       1715.85       1732.04        23.47 o
  -4   7  10        214.50        234.21         6.09 o
  -3   7  10       1888.42       1877.77        20.76 o
  -2   7  10        580.91        623.21        11.80 o
  -1   7  10       3882.69       3973.30        94.08 o
   0   7  10        136.26        151.17        17.58 o
   1   7  10       1200.93       1249.61        35.19 o
  -7   8  10          3.74          6.07         3.82 o
  -6   8  10        733.43        744.01        13.75 o
  -5   8  10        154.81        139.84         6.44 o
  -4   8  10         14.27         13.53         3.76 o
  -3   8  10        153.84        152.48         6.83 o
  -2   8  10        591.87        637.54        15.92 o
  -1   8  10        302.42        308.41        14.80 o
   0   8  10        244.22        240.91        14.49 o
  -5   9  10       2829.94       2863.92        37.64 o
  -4   9  10         44.91         39.09         4.60 o
  -3   9  10        778.49        825.25        23.50 o
  -2   9  10         13.13         16.21        11.84 o
 -10   1  11         35.73         83.66        12.49 o
  -9   1  11       3848.89       3975.02       115.10 o
  -8   1  11          5.12         10.80         4.07 o
  -7   1  11       2313.04       2360.48        40.00 o
  -6   1  11        586.36        600.54        11.68 o
  -5   1  11       5634.16       5511.28        65.03 o
  -4   1  11        955.86        913.27        12.89 o
  -3   1  11        399.02        370.72         6.58 o
  -2   1  11        757.64        741.82        16.27 o
  -1   1  11         15.66         33.11         6.74 o
   0   1  11         70.09         75.19         3.32 o
   1   1  11       8702.03       8771.42       106.22 o
   2   1  11        111.32        129.91         6.98 o
   3   1  11         38.98         39.75         3.10 o
 -10   2  11       2980.89       3109.26        73.09 o
  -9   2  11        216.49        242.59        10.70 o
  -8   2  11        327.97        338.15        13.77 o
  -7   2  11         31.11         49.90         5.08 o
  -6   2  11       4222.49       3987.39        48.23 o
  -5   2  11       2657.38       2595.74        31.44 o
  -4   2  11          9.88         27.97         4.81 o
  -3   2  11       1345.24       1268.19        16.08 o
  -2   2  11          5.29          3.56         1.85 o
  -1   2  11        127.47        122.39         3.88 o
   0   2  11       3668.59       3733.06        38.86 o
   1   2  11        747.60        742.45        18.71 o
   2   2  11          2.36         28.92         6.66 o
   3   2  11         86.72        113.06         6.48 o
 -10   3  11         11.73         12.56         5.43 o
  -9   3  11       4544.48       4643.55        67.31 o
  -8   3  11        192.14        220.16        11.16 o
  -7   3  11         61.33         66.95         5.66 o
  -6   3  11         36.07         58.01         5.13 o
  -5   3  11        332.96        368.92         8.38 o
  -4   3  11         20.79         26.30         4.89 o
  -3   3  11       4405.39       4272.04        48.62 o
  -2   3  11         28.09         45.03         3.02 o
  -1   3  11       2909.83       2830.45        30.02 o
   0   3  11        207.68        212.37         9.73 o
   1   3  11       1103.54       1050.02        15.34 o
   2   3  11        270.31        271.08         9.88 o
   3   3  11        256.67        269.98        10.26 o
 -10   4  11        154.37        185.19         8.78 o
  -9   4  11        145.40        164.19         7.95 o
  -8   4  11       2248.08       2233.91        27.78 o
  -7   4  11        174.75        167.02         6.94 o
  -6   4  11          1.44          5.40         3.34 o
  -5   4  11        826.80        766.85        11.58 o
  -4   4  11       2771.45       2827.98        33.66 o
  -3   4  11        819.45        782.54        10.52 o
  -2   4  11        131.55        125.82        13.07 o
  -1   4  11         84.70         78.56         2.44 o
   0   4  11       2597.33       2689.17        39.34 o
   1   4  11          0.32          1.32         1.54 o
   2   4  11        251.59        285.58        13.51 o
  -9   5  11       1190.70       1218.84        30.28 o
  -8   5  11        163.78        156.87         6.90 o
  -7   5  11        478.32        443.17         9.14 o
  -6   5  11       1459.98       1376.35        18.97 o
  -5   5  11       1724.65       1670.02        21.42 o
  -4   5  11         45.94         49.87         4.60 o
  -3   5  11       2949.46       2999.17        49.98 o
  -2   5  11        840.33        801.29        14.52 o
  -1   5  11        241.83        263.89        17.05 o
   0   5  11        375.23        362.38         7.13 o
   1   5  11         81.11        109.16        10.49 o
   2   5  11        180.87        202.42        13.00 o
  -9   6  11        553.11        580.42        14.69 o
  -8   6  11       3522.21       3407.00        39.93 o
  -7   6  11         91.46        101.95        14.27 o
  -6   6  11       2231.58       2256.25        27.21 o
  -5   6  11        992.88        905.66        13.57 o
  -4   6  11       7988.23       7619.66        82.03 o
  -3   6  11         96.00        106.44         3.32 o
  -2   6  11        361.65        357.56         5.47 o
  -1   6  11        146.39        154.04         8.86 o
   0   6  11       1147.89       1215.16        28.97 o
   1   6  11        948.39        985.77        29.87 o
  -8   7  11        443.46        451.53        11.08 o
  -7   7  11        284.78        274.25         7.96 o
  -6   7  11         30.27         51.29         4.57 o
  -5   7  11         27.89         35.84         3.78 o
  -4   7  11          7.41         10.73         3.09 o
  -3   7  11        438.30        483.84         7.77 o
  -2   7  11        402.90        411.99        14.32 o
  -1   7  11          0.63          3.32         6.18 o
   0   7  11        192.37        172.39        20.99 o
  -7   8  11        649.88        654.80        13.64 o
  -6   8  11       1074.18       1059.84        16.53 o
  -5   8  11        427.76        431.69         8.99 o
  -4   8  11       2684.23       2864.48        36.91 o
  -3   8  11        247.48        234.24        13.64 o
  -2   8  11         29.15         33.62         7.23 o
  -1   8  11        143.36        142.25        18.76 o
  -4   9  11        310.98        336.78        18.72 o
 -10   0  12       1168.01       1224.83        40.07 o
  -9   0  12        174.58        212.88        14.36 o
  -8   0  12       3715.04       3884.80       154.09 o
  -7   0  12        242.90        219.26        11.55 o
  -6   0  12       1334.28       1250.13        26.49 o
  -5   0  12      16432.54      16362.40       294.04 o
  -4   0  12       9047.18       8851.12       148.55 o
  -3   0  12        265.52        257.06        14.94 o
  -2   0  12        677.72        711.27        15.55 o
  -1   0  12       2206.39       2285.00        46.45 o
   0   0  12         14.18         15.50         4.98 o
   1   0  12          0.11          3.65         3.45 o
   2   0  12       6226.03       6404.23        88.84 o
 -10   1  12        201.35        238.85        22.40 o
  -9   1  12       1371.01       1386.01        49.00 o
  -8   1  12       2639.04       2616.83        48.28 o
  -7   1  12         36.50         27.98         4.72 o
  -6   1  12          0.23          3.47         3.07 o
  -5   1  12        563.21        577.13         9.62 o
  -4   1  12       2366.77       2254.42        27.31 o
  -3   1  12       1242.28       1222.21        15.37 o
  -2   1  12        497.74        454.15        15.14 o
  -1   1  12        121.86        123.80         4.90 o
   0   1  12        501.66        506.48         9.01 o
   1   1  12        363.68        377.06         7.38 o
   2   1  12       1286.41       1339.60        29.24 o
 -10   2  12        134.19        167.83        14.38 o
  -9   2  12         12.02         21.74         6.37 o
  -8   2  12       3926.84       4026.50        57.42 o
  -7   2  12         40.45         49.90         4.79 o
  -6   2  12         32.83         38.20         5.06 o
  -5   2  12        224.13        239.48         9.30 o
  -4   2  12        284.52        300.33         9.73 o
  -3   2  12        283.37        258.43         6.40 o
  -2   2  12       5321.08       5162.07       121.56 o
  -1   2  12        272.94        278.40         8.86 o
   0   2  12       4614.86       4767.01        56.19 o
   1   2  12       1282.82       1332.10        15.60 o
   2   2  12       1111.91       1156.72        17.59 o
 -10   3  12        301.85        338.24        10.80 o
  -9   3  12         57.24         60.09         6.98 o
  -8   3  12        195.69        216.68         8.54 o
  -7   3  12       2894.67       2903.57        46.77 o
  -6   3  12       1611.36       1579.70        20.83 o
  -5   3  12        134.66        143.38         5.55 o
  -4   3  12          0.09          2.46         2.29 o
  -3   3  12       1680.94       1595.76        20.42 o
  -2   3  12       1896.46       1735.91        40.46 o
  -1   3  12       1063.70        990.86        15.37 o
   0   3  12         52.87         50.70         3.20 o
   1   3  12         40.58         56.11         9.19 o
   2   3  12        444.38        442.69        21.22 o
 -10   4  12          2.32          6.49         5.05 o
  -9   4  12       2398.26       2385.97        40.17 o
  -8   4  12       1298.11       1256.56        30.21 o
  -7   4  12        210.59        196.46         7.62 o
  -6   4  12       3992.95       3850.22        46.94 o
  -5   4  12       1535.80       1525.66        19.82 o
  -4   4  12       6064.76       5876.81        70.01 o
  -3   4  12       1584.99       1500.41        27.24 o
  -2   4  12        252.77        240.97         4.63 o
  -1   4  12        191.15        194.44         6.16 o
   0   4  12         72.53         97.17         4.45 o
   1   4  12        483.25        523.90        19.73 o
   2   4  12        738.09        774.30        22.26 o
  -9   5  12       1615.12       1638.54        44.00 o
  -8   5  12          6.60         13.44         4.22 o
  -7   5  12        703.50        699.60        21.71 o
  -6   5  12        409.20        392.86        10.29 o
  -5   5  12        174.81        176.49         6.27 o
  -4   5  12        177.50        185.44         5.92 o
  -3   5  12       2770.38       2790.80        48.66 o
  -2   5  12        702.89        722.66         9.31 o
  -1   5  12         64.83         76.77         8.22 o
   0   5  12          0.72          6.73         7.85 o
   1   5  12       4118.93       4265.29        81.07 o
  -8   6  12          1.21          2.00         4.39 o
  -7   6  12        116.52        117.94         5.57 o
  -6   6  12       1005.73        964.57        17.84 o
  -5   6  12        839.92        813.29        11.18 o
  -4   6  12        213.98        251.49         7.13 o
  -3   6  12         90.50         77.84         2.60 o
  -2   6  12       1498.58       1501.53        21.37 o
  -1   6  12        540.22        558.44        16.72 o
   0   6  12        435.98        448.44        17.77 o
  -8   7  12       1244.96       1231.86        19.47 o
  -7   7  12       3906.59       3892.32        46.42 o
  -6   7  12         10.53          8.79         3.45 o
  -5   7  12        934.78        967.16        13.38 o
  -4   7  12        503.06        518.28         9.66 o
  -3   7  12       1490.88       1535.65        32.60 o
  -2   7  12        248.64        271.30        11.91 o
  -1   7  12        435.67        468.05        21.62 o
  -6   8  12         17.44         12.85         5.66 o
  -5   8  12       2511.87       2581.75        34.92 o
  -4   8  12          0.24          4.05         3.55 o
  -3   8  12        140.41        145.31        12.67 o
  -2   8  12         62.13         74.10        11.58 o
 -10   1  13        126.65        165.37        11.15 o
  -9   1  13        313.78        311.71        10.49 o
  -8   1  13        443.60        449.38        16.76 o
  -7   1  13        579.49        601.78        12.92 o
  -6   1  13          2.22         34.17        12.57 o
  -5   1  13       3105.17       2929.05        35.82 o
  -4   1  13         42.19         48.29         4.77 o
  -3   1  13       3029.23       2844.04        33.99 o
  -2   1  13        527.06        522.43         8.69 o
  -1   1  13       5728.12       5706.44        57.70 o
   0   1  13          0.10          5.26         2.64 o
   1   1  13       1925.18       2000.65        22.97 o
   2   1  13       1119.30       1201.15        19.19 o
 -10   2  13       1494.66       1542.21        37.46 o
  -9   2  13       1449.78       1440.43        32.91 o
  -8   2  13         31.92         50.29         5.49 o
  -7   2  13         23.23         27.04         4.64 o
  -6   2  13       1258.08       1214.26        19.57 o
  -5   2  13       1976.71       1894.09        42.90 o
  -4   2  13       3963.62       3786.96        45.98 o
  -3   2  13         94.33         87.17         4.31 o
  -2   2  13        948.05        873.37        29.39 o
  -1   2  13       1031.02       1022.63        11.13 o
   0   2  13       1094.20       1127.97        16.32 o
   1   2  13        166.95        157.15         6.56 o
 -10   3  13          0.72          8.84         4.85 o
  -9   3  13        900.14        922.05        18.17 o
  -8   3  13        305.48        342.14        13.09 o
  -7   3  13       2327.06       2248.13        35.01 o
  -6   3  13         85.36         91.65         5.31 o
  -5   3  13       1476.11       1459.17        20.76 o
  -4   3  13         67.19         56.49         4.16 o
  -3   3  13        147.30        161.11         9.36 o
  -2   3  13        612.97        606.73         8.94 o
  -1   3  13       2692.70       2662.70        26.38 o
   0   3  13          1.17          7.86         3.27 o
   1   3  13         50.71         52.50        30.24 o
 -10   4  13       1736.73       1748.60        27.62 o
  -9   4  13         57.89         53.74         6.50 o
  -8   4  13          0.83         31.85        20.45 o
  -7   4  13         81.83         80.46         6.26 o
  -6   4  13       1880.33       1831.13        25.98 o
  -5   4  13        570.59        554.59        11.10 o
  -4   4  13         18.85         29.73         7.18 o
  -3   4  13          9.51         14.89         2.76 o
  -2   4  13       1935.85       1927.41        24.28 o
  -1   4  13         98.02        106.04         6.45 o
   0   4  13          1.48          2.20         6.70 o
   1   4  13          0.28          0.82         5.08 o
  -9   5  13          1.06         35.86        19.06 o
  -8   5  13        868.79        891.15        17.72 o
  -7   5  13       1775.82       1812.55        44.48 o
  -6   5  13         63.81         69.34         6.27 o
  -5   5  13       1808.96       1755.06        29.13 o
  -4   5  13        168.96        171.42         8.10 o
  -3   5  13          1.40          3.68         2.37 o
  -2   5  13        214.14        221.85        10.01 o
  -1   5  13       1253.74       1303.89        24.59 o
   0   5  13         53.99         80.70        10.68 o
  -8   6  13        301.45        297.07         8.42 o
  -7   6  13        205.70        229.21         7.80 o
  -6   6  13       3776.26       3773.81        46.82 o
  -5   6  13       1896.90       1848.15        29.27 o
  -4   6  13        735.19        758.37        12.91 o
  -3   6  13          4.04         12.08         7.57 o
  -2   6  13       2348.92       2522.26        45.67 o
  -1   6  13        807.87        871.70        24.98 o
  -7   7  13         24.37         33.46         4.91 o
  -6   7  13          6.45         12.56         4.25 o
  -5   7  13        314.62        345.44        15.15 o
  -4   7  13         22.84         48.81        12.59 o
  -3   7  13          0.27          8.85         6.71 o
  -2   7  13        219.51        227.25        15.16 o
  -5   8  13        901.98        883.89        18.96 o
  -4   8  13       1159.46       1218.82        40.80 o
 -10   0  14         10.23         11.98         9.55 o
  -9   0  14         64.78         56.33         8.82 o
  -8   0  14         78.15        118.29        11.21 o
  -7   0  14       1440.76       1331.25        29.31 o
  -6   0  14       7944.07       7519.02       131.86 o
  -5   0  14        360.49        330.02        10.42 o
  -4   0  14      15934.53      15458.33       275.95 o
  -3   0  14         49.19         45.40         5.78 o
  -2   0  14       3129.55       3136.13       118.85 o
  -1   0  14          1.29         -1.00         3.36 o
   0   0  14        282.15        297.13         9.98 o
   1   0  14       1243.34       1410.54        27.20 o
 -10   1  14         39.36         38.71         8.44 o
  -9   1  14        448.04        459.04        11.65 o
  -8   1  14        138.07        138.39         9.10 o
  -7   1  14       2554.69       2452.84        33.48 o
  -6   1  14        382.29        363.49         9.65 o
  -5   1  14          5.15         13.66         4.47 o
  -4   1  14          0.01         11.54         3.19 o
  -3   1  14        311.76        310.64         6.93 o
  -2   1  14         88.05         84.55         4.38 o
  -1   1  14        176.19        172.23         6.59 o
   0   1  14        330.92        381.11        19.11 o
   1   1  14        224.08        244.64         8.30 o
 -10   2  14       3555.63       3697.80       115.94 o
  -9   2  14          1.30          5.70         4.83 o
  -8   2  14       1727.24       1661.56        38.51 o
  -7   2  14        275.06        270.77         9.28 o
  -6   2  14       2986.50       2816.61        34.99 o
  -5   2  14        917.77        815.72        13.04 o
  -4   2  14       2707.25       2483.01        30.06 o
  -3   2  14       3331.21       3157.58        61.65 o
  -2   2  14        916.56        935.66        18.30 o
  -1   2  14        443.47        445.39         7.29 o
   0   2  14       2878.12       3061.50        44.83 o
   1   2  14          3.19         14.49         5.99 o
 -10   3  14        808.37        816.53        21.29 o
  -9   3  14        296.40        333.67        13.83 o
  -8   3  14       1583.36       1549.40        41.31 o
  -7   3  14        525.38        506.40        10.98 o
  -6   3  14        895.88        926.40        15.99 o
  -5   3  14       2704.31       2648.35        34.36 o
  -4   3  14         24.27         33.82         3.88 o
  -3   3  14        764.23        747.88        16.31 o
  -2   3  14        124.44        116.80         3.71 o
  -1   3  14       1022.73       1030.06        18.06 o
   0   3  14          5.53         29.42         5.72 o
  -9   4  14         31.21         31.24         6.32 o
  -8   4  14       3098.66       3190.87        78.21 o
  -7   4  14         16.14         23.65         4.47 o
  -6   4  14        608.42        619.94        13.13 o
  -5   4  14        811.99        838.63        13.68 o
  -4   4  14         37.12         58.45         3.82 o
  -3   4  14       1333.36       1327.94        35.57 o
  -2   4  14       2008.53       2042.28        51.84 o
  -1   4  14       2097.21       2238.70        32.68 o
   0   4  14       4116.36       4337.44        86.20 o
  -9   5  14       3455.52       3459.52        75.87 o
  -8   5  14        472.47        460.53        11.56 o
  -7   5  14        253.78        269.46         8.28 o
  -6   5  14        649.05        697.52        12.93 o
  -5   5  14       3311.67       3263.00        52.63 o
  -4   5  14        307.00        309.90        15.20 o
  -3   5  14        131.21        119.39         6.08 o
  -2   5  14         36.76         55.00         7.66 o
  -1   5  14       4099.20       4183.10        80.24 o
  -8   6  14        167.70        170.62        10.18 o
  -7   6  14         74.06         77.74         5.96 o
  -6   6  14        305.21        327.46        14.01 o
  -5   6  14        332.07        353.14         7.86 o
  -4   6  14        236.63        259.37        12.99 o
  -3   6  14        150.44        180.21        12.81 o
  -2   6  14        230.94        245.64        11.96 o
  -6   7  14         34.16         64.25        14.38 o
  -5   7  14       5690.54       5916.87        96.56 o
  -4   7  14          7.05          6.72         3.64 o
  -3   7  14        692.89        732.10        20.89 o
 -10   1  15        258.73        255.16        11.31 o
  -9   1  15       1559.69       1554.52        24.85 o
  -8   1  15        160.78        169.27        10.08 o
  -7   1  15       6025.50       5768.98        76.30 o
  -6   1  15        572.26        536.99        10.97 o
  -5   1  15       2576.96       2443.92        36.62 o
  -4   1  15        350.12        365.51         7.64 o
  -3   1  15       1253.19       1222.76        22.63 o
  -2   1  15        401.23        389.60         8.58 o
  -1   1  15        810.06        817.03        19.30 o
   0   1  15          2.88          4.67         3.15 o
 -10   2  15       1628.30       1654.79        64.62 o
  -9   2  15        557.40        561.65        13.95 o
  -8   2  15        771.16        756.88        16.69 o
  -7   2  15          2.10          5.03         4.26 o
  -6   2  15        993.53        998.25        24.42 o
  -5   2  15         13.36         16.98         3.91 o
  -4   2  15         62.52         68.59         6.57 o
  -3   2  15        302.60        318.41         8.39 o
  -2   2  15        122.28        114.08         4.66 o
  -1   2  15         11.96         12.59         2.82 o
   0   2  15       3557.36       3951.17        62.82 o
  -9   3  15       1572.80       1583.09        33.10 o
  -8   3  15         33.46         44.89         5.67 o
  -7   3  15        566.95        547.90        11.29 o
  -6   3  15        179.85        176.85        10.86 o
  -5   3  15        681.29        653.80        15.04 o
  -4   3  15         19.15         23.61         3.42 o
  -3   3  15       4957.63       4932.02        80.27 o
  -2   3  15         26.25         37.79         5.98 o
  -1   3  15        653.22        672.14        22.90 o
  -9   4  15        706.62        699.28        27.71 o
  -8   4  15       2070.34       2145.76        50.21 o
  -7   4  15         54.71         61.82         6.44 o
  -6   4  15        104.32        112.39         6.46 o
  -5   4  15         74.35         81.99         5.23 o
  -4   4  15       1000.99       1021.11        21.81 o
  -3   4  15          0.01          1.75         1.89 o
  -2   4  15         81.26         98.50         8.25 o
  -1   4  15          2.19          9.72         8.57 o
  -8   5  15         65.31         65.04        12.17 o
  -7   5  15          1.73          6.43         4.13 o
  -6   5  15        164.40        183.59         7.46 o
  -5   5  15        584.44        576.09        14.12 o
  -4   5  15        424.94        444.46        18.16 o
  -3   5  15       2967.13       2975.68        63.22 o
  -2   5  15        208.16        206.53        14.22 o
  -7   6  15         49.97         48.27         7.63 o
  -6   6  15        915.55        929.12        17.30 o
  -5   6  15         63.58         71.86         5.47 o
  -4   6  15       5689.77       5992.18        94.64 o
  -3   6  15          4.66          6.67         6.09 o
 -10   0  16       2764.83       2717.52       103.73 o
  -9   0  16       3677.14       3324.72       175.40 o
  -8   0  16       5267.52       4984.44       155.37 o
  -7   0  16         42.14         44.32         6.95 o
  -6   0  16        151.56        172.15         9.10 o
  -5   0  16        326.91        366.20        11.59 o
  -4   0  16       1741.83       1757.77        34.48 o
  -3   0  16        239.36        228.79        11.11 o
  -2   0  16       6360.47       6648.63       228.61 o
  -1   0  16         29.15         24.08         7.07 o
 -10   1  16        503.19        518.07        21.16 o
  -9   1  16        373.41        350.96        12.55 o
  -8   1  16         19.14         18.53         4.75 o
  -7   1  16        885.25        835.78        14.37 o
  -6   1  16        810.86        778.84        13.83 o
  -5   1  16        487.30        449.16         9.14 o
  -4   1  16        211.70        196.55         6.49 o
  -3   1  16       1203.78       1169.08        21.48 o
  -2   1  16        187.17        229.71        10.77 o
  -1   1  16          9.16         32.40         7.20 o
  -9   2  16         28.81         31.74         5.99 o
  -8   2  16       3478.97       3498.51        50.74 o
  -7   2  16          3.06          7.63         5.53 o
  -6   2  16       3083.96       2986.86        39.89 o
  -5   2  16          9.55         10.39         3.80 o
  -4   2  16       2420.87       2356.94        31.18 o
  -3   2  16          5.62         19.11         3.18 o
  -2   2  16        893.83        910.34        12.70 o
  -1   2  16        315.25        371.34        11.79 o
  -9   3  16        753.60        781.87        26.30 o
  -8   3  16        526.42        538.61        17.68 o
  -7   3  16        590.22        625.25        13.15 o
  -6   3  16         17.49         28.59         4.84 o
  -5   3  16        897.07        875.37        25.55 o
  -4   3  16         19.17         24.51         5.47 o
  -3   3  16       4832.14       4974.11        74.60 o
  -2   3  16        883.20        891.87        24.50 o
  -8   4  16        706.04        739.37        23.11 o
  -7   4  16        111.46        116.85         7.38 o
  -6   4  16        809.73        849.68        14.64 o
  -5   4  16       3144.97       3158.58        54.79 o
  -4   4  16        113.00        120.43         4.85 o
  -3   4  16         21.44         26.75         6.65 o
  -2   4  16       1982.17       2132.41        36.10 o
  -7   5  16       6045.02       6039.45       176.19 o
  -6   5  16         39.30         49.94         7.15 o
  -5   5  16         78.45         95.76         5.96 o
  -4   5  16        185.91        200.04        20.93 o
  -3   5  16        932.90        974.18        23.37 o
  -9   1  17       1212.93       1185.76        28.18 o
  -8   1  17         44.35         48.70         6.33 o
  -7   1  17        982.64        962.84        16.82 o
  -6   1  17        198.88        201.10         8.94 o
  -5   1  17       2671.57       2557.94        32.86 o
  -4   1  17         20.93         31.72         4.31 o
  -3   1  17        430.43        400.52        11.73 o
  -2   1  17       1137.55       1220.44        20.16 o
  -9   2  17       1338.42       1396.70        27.12 o
  -8   2  17        209.22        198.00         9.27 o
  -7   2  17        131.83        130.70         7.54 o
  -6   2  17       1409.47       1386.38        21.22 o
  -5   2  17       1700.71       1602.82        24.53 o
  -4   2  17        294.83        293.79         8.23 o
  -3   2  17        627.92        646.39        11.48 o
  -8   3  17         44.94         54.26         6.21 o
  -7   3  17       1871.70       1880.90        32.70 o
  -6   3  17          9.17         13.51         4.82 o
  -5   3  17       1331.10       1298.00        22.61 o
  -4   3  17          0.69          2.28         3.06 o
  -3   3  17        431.83        460.41        13.57 o
  -7   4  17          7.82         11.58         4.91 o
  -6   4  17       3535.04       3594.95        61.75 o
  -5   4  17        141.79        120.71        11.80 o
  -4   4  17        180.20        226.64        13.10 o
  -8   0  18        247.87        231.88        14.81 o
  -7   0  18        357.62        323.70        15.45 o
  -6   0  18          4.16         11.32         5.47 o
  -5   0  18       2235.86       2239.46       106.92 o
  -4   0  18       4643.46       4429.52       201.17 o
  -8   1  18       1106.98       1080.25        27.87 o
  -7   1  18         12.13         15.99         4.56 o
  -6   1  18        271.99        279.81         8.93 o
  -5   1  18        105.72        110.24         6.27 o
  -4   1  18        733.81        726.02        18.77 o
  -8   2  18        997.12       1020.58        18.11 o
  -7   2  18         30.39         38.68         5.99 o
  -6   2  18         71.99         80.30         6.21 o
  -5   2  18         25.39         28.40         5.37 o
  -4   2  18       4338.89       4322.83        93.94 o
  -7   3  18        341.70        358.16        12.75 o
  -6   3  18        291.55        313.43        10.27 o
  -5   3  18        261.08        259.20         8.32 o
                                                
